# Supplementary material for: catena-Poly[[tri­aqua­copper(II)]-μ-5-carb­oxy­benzene-1,3-di­carboxyl­ato-κ2 O 1:O 3]
Source: Acta Crystallogr Sect E Struct Rep Online. 2013 Sep 12;69(Pt 10):m538. doi: 10.1107/S1600536813024781 (PMC3790349; doi:10.1107/S1600536813024781)
Supplement: Supplementary file 1 [file e-69-0m538-sup1.cif]

##############################################################################
#                                                                            #
# This CIF contains the data in a paper accepted for publication in          #
# Acta Crystallographica Section E. It conforms to the requirements of       #
# Notes for Authors for Acta Crystallographica Section E, and has been       #
# peer reviewed under the auspices of the IUCr Commission on Journals.       #
#                                                                            #
# Full details of the Crystallographic Information File format               #
# are given in the paper "The Crystallographic Information File (CIF):       #
# a New Standard Archive File for Crystallography" by S. R. Hall, F. H.      #
# Allen and I. D. Brown [Acta Cryst. (1991), A47, 655-685].                  #
#                                                                            #
# The current version of the core CIF dictionary is obtainable from          #
# ftp://ftp.iucr.org/pub/cif_core.dic.                                       #
#                                                                            #
# Software is freely available for graphical display of the structure(s)     #
# in this CIF. For information consult the CIF software page                 #
# http://www.iucr.org/resources/cif/software.                                #
#                                                                            #
# This file may be used for bona fide research purposes within the           #
# scientific community so long as proper attribution is given to the journal # 
# article from which it was obtained.                                        #
#                                                                            #
##############################################################################
data_I
_audit_creation_method     SHELXL-97
_chemical_name_systematic
;\
<i>catena</i>-Poly[[triaquacopper(II)]-\m-5-\
carboxybenzene-1,3-dicarboxylato-\k^2^<i>O</i>^1^:<i>O</i>^3^]
;
_chemical_name_common     ?
_chemical_formula_moiety     'C9 H10 Cu O9'
_chemical_formula_sum     'C9 H10 Cu O9'
_chemical_formula_iupac     '[Cu (C9 H4 O6) (H2 O)3]'
_chemical_formula_weight     325.71
_chemical_melting_point     ?
_symmetry_cell_setting     monoclinic
_symmetry_space_group_name_H-M     'P 21/c'
_symmetry_space_group_name_Hall     '-P 2ybc'
loop_
    _symmetry_equiv_pos_as_xyz
    'x, y, z'
    '-x, y+1/2, -z+1/2'
    '-x, -y, -z'
    'x, -y-1/2, z-1/2'
_cell_length_a     6.8551(14)
_cell_length_b     18.892(4)
_cell_length_c     10.716(3)
_cell_angle_alpha     90.00
_cell_angle_beta     126.87(2)
_cell_angle_gamma     90.00
_cell_volume     1110.2(5)
_cell_formula_units_Z     4
_cell_measurement_reflns_used     10073
_cell_measurement_theta_min     3.15
_cell_measurement_theta_max     27.53
_cell_measurement_temperature     293(2)
_exptl_crystal_description     block
_exptl_crystal_colour     blue
_exptl_crystal_size_max     0.24
_exptl_crystal_size_mid     0.21
_exptl_crystal_size_min     0.21
_exptl_crystal_density_diffrn     1.949
_exptl_crystal_density_meas     ?
_exptl_crystal_density_method     'not measured'
_exptl_crystal_F_000     660
_exptl_absorpt_coefficient_mu     2.011
_exptl_absorpt_correction_type     multi-scan
_exptl_absorpt_process_details     '(ABSCOR; Higashi, 1995)'
_exptl_absorpt_correction_T_min     0.6439
_exptl_absorpt_correction_T_max     0.6774
_exptl_special_details     ?
_diffrn_ambient_temperature     293(2)
_diffrn_radiation_type     MoK\a
_diffrn_radiation_wavelength     0.71073
_diffrn_radiation_source     'fine-focus sealed tube'
_diffrn_radiation_monochromator     graphite
_diffrn_measurement_device_type     'Rigaku SCXmini'
_diffrn_measurement_method     \w
_diffrn_detector_area_resol_mean     ?
_diffrn_reflns_number     9530
_diffrn_reflns_av_R_equivalents     0.0465
_diffrn_reflns_av_sigmaI/netI     0.0331
_diffrn_reflns_theta_min     3.16
_diffrn_reflns_theta_max     25.01
_diffrn_reflns_theta_full     25.01
_diffrn_measured_fraction_theta_max     0.999
_diffrn_measured_fraction_theta_full     0.999
_diffrn_reflns_limit_h_min     -8
_diffrn_reflns_limit_h_max     8
_diffrn_reflns_limit_k_min     -22
_diffrn_reflns_limit_k_max     22
_diffrn_reflns_limit_l_min     -12
_diffrn_reflns_limit_l_max     12
_diffrn_standards_number     0
_diffrn_standards_interval_count     ?
_diffrn_standards_interval_time     0
_diffrn_standards_decay_%     0
_refine_special_details
;
Refinement of <i>F</i>^2^ against ALL reflections. The weighted <i>R</i>-factor
<i>wR</i> and goodness of fit <i>S</i> are based on <i>F</i>^2^, conventional
<i>R</i>-factors <i>R</i> are based on <i>F</i>, with <i>F</i> set to zero for
negative <i>F</i>^2^. The threshold expression of <i>F</i>^2^ >
\s(<i>F</i>^2^) is used only for calculating <i>R</i>-factors(gt) <i>etc</i>.
and is not relevant to the choice of reflections for refinement.
<i>R</i>-factors based on <i>F</i>^2^ are statistically about twice as large
as those based on <i>F</i>, and <i>R</i>- factors based on ALL data will be
even larger.
;
_reflns_number_total     1957
_reflns_number_gt     1744
_reflns_threshold_expression     I>2sigma(I)
_refine_ls_structure_factor_coef     Fsqd
_refine_ls_matrix_type     full
_refine_ls_R_factor_all     0.0476
_refine_ls_R_factor_gt     0.0396
_refine_ls_wR_factor_gt     0.0793
_refine_ls_wR_factor_ref     0.0830
_refine_ls_goodness_of_fit_ref     1.012
_refine_ls_restrained_S_all     1.010
_refine_ls_number_reflns     1957
_refine_ls_number_parameters     193
_refine_ls_number_restraints     10
_refine_ls_hydrogen_treatment     mixed
_refine_ls_weighting_scheme     calc
_refine_ls_weighting_details
         'calc w=1/[\s^2^(Fo^2^)+(0.0257P)^2^+3.7798P] where P=(Fo^2^+2Fc^2^)/3'
_atom_sites_solution_hydrogens     geom
_atom_sites_solution_primary     direct
_atom_sites_solution_secondary     difmap
_refine_ls_shift/su_max     0.001
_refine_ls_shift/su_mean     0.000
_refine_diff_density_max     0.423
_refine_diff_density_min     -0.468
_refine_ls_extinction_method     none
_refine_ls_extinction_coef     ?
loop_
    _atom_type_symbol
    _atom_type_description
    _atom_type_scat_dispersion_real
    _atom_type_scat_dispersion_imag
    _atom_type_scat_source
    'C' 'C' 0.0033 0.0016
                         'International Tables Vol C Tables 4.2.6.8 and 6.1.1.4'
    'Cu' 'Cu' 0.3201 1.2651
                         'International Tables Vol C Tables 4.2.6.8 and 6.1.1.4'
    'O' 'O' 0.0106 0.0060
                         'International Tables Vol C Tables 4.2.6.8 and 6.1.1.4'
    'H' 'H' 0.0000 0.0000
                         'International Tables Vol C Tables 4.2.6.8 and 6.1.1.4'
_computing_data_collection     'CrystalClear (Rigaku, 2005)'
_computing_cell_refinement     'CrystalClear (Rigaku, 2005)'
_computing_data_reduction     'CrystalClear (Rigaku, 2005)'
_computing_structure_solution     'SHELXS97 (Sheldrick, 2008)'
_computing_structure_refinement     'SHELXL97 (Sheldrick, 2008)'
_computing_molecular_graphics
                       'ORTEPII (Johnson, 1976) and DIAMOND (Brandenburg, 1999)'
_computing_publication_material     'SHELXL97 (Sheldrick, 2008)'
loop_
    _atom_site_type_symbol
    _atom_site_label
    _atom_site_fract_x
    _atom_site_fract_y
    _atom_site_fract_z
    _atom_site_U_iso_or_equiv
    _atom_site_adp_type
    _atom_site_calc_flag
    _atom_site_refinement_flags
    _atom_site_occupancy
    _atom_site_symmetry_multiplicity
    _atom_site_disorder_assembly
    _atom_site_disorder_group
    Cu Cu1 0.88938(8) 0.72640(2) 0.67913(5) 0.01706(15) Uani d . 1 1 . .
    O O1 1.0451(6) 0.87364(14) 0.7671(3) 0.0342(7) Uani d . 1 1 . .
    O O2 0.7879(5) 0.81134(12) 0.5539(3) 0.0218(6) Uani d . 1 1 . .
    O O3 0.2513(5) 0.91554(14) 0.0486(3) 0.0310(7) Uani d D 1 1 . .
    O O4 0.2713(6) 1.02917(15) 0.0054(3) 0.0460(9) Uani d . 1 1 . .
    O O5 1.0069(5) 1.13796(13) 0.7111(3) 0.0235(6) Uani d . 1 1 . .
    O O6 0.7413(5) 1.18913(13) 0.4807(3) 0.0258(6) Uani d . 1 1 . .
    O O2W 1.1364(6) 0.71108(15) 0.6410(4) 0.0398(8) Uani d D 1 1 . .
    O O3W 0.6921(6) 0.75211(17) 0.7518(3) 0.0367(7) Uani d D 1 1 . .
    O O1W 0.5840(5) 0.67089(15) 0.4599(3) 0.0337(7) Uani d D 1 1 . .
    C C2 0.7775(6) 0.93545(17) 0.5254(4) 0.0144(7) Uani d . 1 1 . .
    C C1 0.8790(7) 0.86999(18) 0.6244(4) 0.0171(8) Uani d . 1 1 . .
    C C9 0.8375(7) 1.13575(18) 0.5656(4) 0.0174(8) Uani d . 1 1 . .
    C C7 0.8509(6) 1.00280(18) 0.5912(4) 0.0148(7) Uani d . 1 1 . .
    H H7 0.9642 1.0078 0.6986 0.018 Uiso calc R 1 1 . .
    C C5 0.5841(7) 1.05491(18) 0.3357(4) 0.0169(8) Uani d . 1 1 . .
    H H5 0.5191 1.0949 0.2726 0.020 Uiso calc R 1 1 . .
    C C3 0.6077(6) 0.92832(18) 0.3648(4) 0.0160(8) Uani d . 1 1 . .
    H H3 0.5587 0.8834 0.3208 0.019 Uiso calc R 1 1 . .
    C C4 0.5101(7) 0.98796(18) 0.2688(4) 0.0165(8) Uani d . 1 1 . .
    C C8 0.3348(7) 0.98117(19) 0.0959(4) 0.0223(8) Uani d . 1 1 . .
    C C6 0.7546(6) 1.06249(18) 0.4962(4) 0.0150(7) Uani d . 1 1 . .
    H H1 0.167(6) 0.915(2) -0.0485(13) 0.023 Uiso d D 1 1 . .
    H H2WA 1.132(7) 0.7397(13) 0.579(4) 0.023 Uiso d D 1 1 . .
    H H3WB 0.715(6) 0.746(2) 0.836(2) 0.023 Uiso d D 1 1 . .
    H H2WB 1.166(7) 0.6699(7) 0.628(4) 0.023 Uiso d D 1 1 . .
    H H1WA 0.439(3) 0.6782(16) 0.424(4) 0.023 Uiso d D 1 1 . .
    H H3WA 0.575(5) 0.7788(17) 0.691(3) 0.023 Uiso d D 1 1 . .
    H H1WB 0.619(6) 0.6279(7) 0.475(4) 0.023 Uiso d D 1 1 . .
loop_
    _atom_site_aniso_label
    _atom_site_aniso_U_11
    _atom_site_aniso_U_22
    _atom_site_aniso_U_33
    _atom_site_aniso_U_12
    _atom_site_aniso_U_13
    _atom_site_aniso_U_23
    Cu1 0.0235(3) 0.0090(2) 0.0143(2) 0.00247(19) 0.00896(19) 0.00336(18)
    O1 0.0463(19) 0.0200(15) 0.0137(14) 0.0008(13) 0.0059(13) 0.0007(11)
    O2 0.0280(14) 0.0083(12) 0.0176(13) -0.0011(11) 0.0074(12) 0.0014(10)
    O3 0.0441(18) 0.0208(14) 0.0097(13) -0.0087(13) 0.0063(13) -0.0049(11)
    O4 0.068(2) 0.0180(15) 0.0167(16) -0.0039(15) 0.0064(16) 0.0040(13)
    O5 0.0303(15) 0.0119(13) 0.0153(14) -0.0014(11) 0.0068(12) -0.0034(10)
    O6 0.0296(15) 0.0119(13) 0.0257(15) -0.0008(11) 0.0112(13) 0.0036(11)
    O2W 0.056(2) 0.0206(16) 0.066(2) 0.0127(15) 0.0494(19) 0.0162(15)
    O3W 0.0430(19) 0.0456(19) 0.0305(17) 0.0199(15) 0.0270(16) 0.0153(14)
    O1W 0.0320(17) 0.0236(15) 0.0294(16) -0.0021(13) 0.0098(14) -0.0048(13)
    C2 0.0169(18) 0.0100(17) 0.0149(18) -0.0020(14) 0.0088(15) -0.0020(14)
    C1 0.023(2) 0.0138(18) 0.0140(19) 0.0014(15) 0.0103(17) 0.0002(14)
    C9 0.0220(19) 0.0128(18) 0.022(2) -0.0017(15) 0.0152(17) -0.0031(15)
    C7 0.0182(19) 0.0148(18) 0.0100(17) 0.0004(14) 0.0078(15) 0.0002(14)
    C5 0.025(2) 0.0094(17) 0.0167(19) 0.0022(15) 0.0124(16) 0.0014(14)
    C3 0.0208(19) 0.0088(17) 0.0180(19) -0.0018(14) 0.0114(16) -0.0021(14)
    C4 0.0184(18) 0.016(2) 0.0131(18) -0.0013(15) 0.0084(15) -0.0009(14)
    C8 0.028(2) 0.0137(19) 0.017(2) -0.0002(16) 0.0089(17) -0.0029(16)
    C6 0.0161(18) 0.0126(17) 0.0148(18) -0.0025(14) 0.0085(15) -0.0024(14)
_geom_special_details
;
All e.s.d.'s (except the e.s.d. in the dihedral angle between two l.s. planes)
are estimated using the full covariance matrix. The cell e.s.d.'s are taken
into account individually in the estimation of e.s.d.'s in distances, angles
and torsion angles; correlations between e.s.d.'s in cell parameters are only
used when they are defined by crystal symmetry. An approximate (isotropic)
treatment of cell e.s.d.'s is used for estimating e.s.d.'s involving l.s.
planes.
;
loop_
    _geom_bond_atom_site_label_1
    _geom_bond_atom_site_label_2
    _geom_bond_site_symmetry_2
    _geom_bond_distance
    _geom_bond_publ_flag
    Cu1 O2 . 1.934(2) y
    Cu1 O5 2_746 1.917(2) y
    Cu1 O1W . 2.258(3) y
    Cu1 O2W . 1.987(3) y
    Cu1 O3W . 1.984(3) y
    O1 C1 . 1.245(4) ?
    O2 C1 . 1.273(4) ?
    O3 C8 . 1.332(4) ?
    O3 H1 . 0.833(10) ?
    O4 C8 . 1.202(5) ?
    O5 C9 . 1.268(4) ?
    O5 Cu1 2_756 1.917(2) ?
    O6 C9 . 1.249(4) ?
    O2W H2WA . 0.840(10) ?
    O2W H2WB . 0.838(10) ?
    O3W H3WB . 0.832(10) ?
    O3W H3WA . 0.832(10) ?
    O1W H1WA . 0.836(10) ?
    O1W H1WB . 0.834(10) ?
    C2 C3 . 1.390(5) ?
    C2 C7 . 1.394(5) ?
    C2 C1 . 1.501(5) ?
    C9 C6 . 1.511(5) ?
    C7 C6 . 1.392(5) ?
    C7 H7 . 0.9300 ?
    C5 C6 . 1.391(5) ?
    C5 C4 . 1.391(5) ?
    C5 H5 . 0.9300 ?
    C3 C4 . 1.396(5) ?
    C3 H3 . 0.9300 ?
    C4 C8 . 1.491(5) ?
loop_
    _geom_angle_atom_site_label_1
    _geom_angle_atom_site_label_2
    _geom_angle_atom_site_label_3
    _geom_angle_site_symmetry_1
    _geom_angle_site_symmetry_3
    _geom_angle
    _geom_angle_publ_flag
    O5 Cu1 O2 2_746 . 174.44(11) ?
    O5 Cu1 O3W 2_746 . 93.54(12) ?
    O2 Cu1 O3W . . 91.33(12) ?
    O5 Cu1 O2W 2_746 . 87.19(12) ?
    O2 Cu1 O2W . . 88.53(12) ?
    O3W Cu1 O2W . . 169.17(15) ?
    O5 Cu1 O1W 2_746 . 90.26(11) ?
    O2 Cu1 O1W . . 86.59(11) ?
    O3W Cu1 O1W . . 95.58(13) ?
    O2W Cu1 O1W . . 95.22(14) ?
    C1 O2 Cu1 . . 117.8(2) ?
    C8 O3 H1 . . 108(3) ?
    C9 O5 Cu1 . 2_756 120.8(2) ?
    Cu1 O2W H2WA . . 116(2) ?
    Cu1 O2W H2WB . . 120(3) ?
    H2WA O2W H2WB . . 111.3(17) ?
    Cu1 O3W H3WB . . 132(2) ?
    Cu1 O3W H3WA . . 114(2) ?
    H3WB O3W H3WA . . 113.6(18) ?
    Cu1 O1W H1WA . . 120(3) ?
    Cu1 O1W H1WB . . 106(3) ?
    H1WA O1W H1WB . . 112.3(18) ?
    C3 C2 C7 . . 119.7(3) ?
    C3 C2 C1 . . 119.0(3) ?
    C7 C2 C1 . . 121.4(3) ?
    O1 C1 O2 . . 122.6(3) ?
    O1 C1 C2 . . 121.1(3) ?
    O2 C1 C2 . . 116.3(3) ?
    O6 C9 O5 . . 124.2(3) ?
    O6 C9 C6 . . 120.2(3) ?
    O5 C9 C6 . . 115.6(3) ?
    C6 C7 C2 . . 120.0(3) ?
    C6 C7 H7 . . 120.0 ?
    C2 C7 H7 . . 120.0 ?
    C6 C5 C4 . . 120.5(3) ?
    C6 C5 H5 . . 119.8 ?
    C4 C5 H5 . . 119.8 ?
    C2 C3 C4 . . 120.6(3) ?
    C2 C3 H3 . . 119.7 ?
    C4 C3 H3 . . 119.7 ?
    C5 C4 C3 . . 119.3(3) ?
    C5 C4 C8 . . 119.4(3) ?
    C3 C4 C8 . . 121.3(3) ?
    O4 C8 O3 . . 122.0(3) ?
    O4 C8 C4 . . 124.7(3) ?
    O3 C8 C4 . . 113.3(3) ?
    C5 C6 C7 . . 119.9(3) ?
    C5 C6 C9 . . 119.5(3) ?
    C7 C6 C9 . . 120.6(3) ?
loop_
    _geom_torsion_atom_site_label_1
    _geom_torsion_atom_site_label_2
    _geom_torsion_atom_site_label_3
    _geom_torsion_atom_site_label_4
    _geom_torsion_site_symmetry_1
    _geom_torsion_site_symmetry_2
    _geom_torsion_site_symmetry_3
    _geom_torsion_site_symmetry_4
    _geom_torsion
    _geom_torsion_publ_flag
    O5 Cu1 O2 C1 2_746 . . . -135.3(11) ?
    O3W Cu1 O2 C1 . . . . 73.6(3) ?
    O2W Cu1 O2 C1 . . . . -95.6(3) ?
    O1W Cu1 O2 C1 . . . . 169.1(3) ?
    Cu1 O2 C1 O1 . . . . 6.9(5) ?
    Cu1 O2 C1 C2 . . . . -174.0(2) ?
    C3 C2 C1 O1 . . . . 174.3(4) ?
    C7 C2 C1 O1 . . . . -5.3(5) ?
    C3 C2 C1 O2 . . . . -4.8(5) ?
    C7 C2 C1 O2 . . . . 175.5(3) ?
    Cu1 O5 C9 O6 2_756 . . . 6.7(5) ?
    Cu1 O5 C9 C6 2_756 . . . -173.7(2) ?
    C3 C2 C7 C6 . . . . -0.1(5) ?
    C1 C2 C7 C6 . . . . 179.6(3) ?
    C7 C2 C3 C4 . . . . 0.0(5) ?
    C1 C2 C3 C4 . . . . -179.7(3) ?
    C6 C5 C4 C3 . . . . 0.4(5) ?
    C6 C5 C4 C8 . . . . -177.5(3) ?
    C2 C3 C4 C5 . . . . -0.2(5) ?
    C2 C3 C4 C8 . . . . 177.8(3) ?
    C5 C4 C8 O4 . . . . 9.3(6) ?
    C3 C4 C8 O4 . . . . -168.6(4) ?
    C5 C4 C8 O3 . . . . -170.6(3) ?
    C3 C4 C8 O3 . . . . 11.5(5) ?
    C4 C5 C6 C7 . . . . -0.5(5) ?
    C4 C5 C6 C9 . . . . 178.2(3) ?
    C2 C7 C6 C5 . . . . 0.3(5) ?
    C2 C7 C6 C9 . . . . -178.4(3) ?
    O6 C9 C6 C5 . . . . 4.9(5) ?
    O5 C9 C6 C5 . . . . -174.7(3) ?
    O6 C9 C6 C7 . . . . -176.3(3) ?
    O5 C9 C6 C7 . . . . 4.0(5) ?
loop_
    _geom_hbond_atom_site_label_D
    _geom_hbond_atom_site_label_H
    _geom_hbond_atom_site_label_A
    _geom_hbond_site_symmetry_A
    _geom_hbond_distance_DH
    _geom_hbond_distance_HA
    _geom_hbond_distance_DA
    _geom_hbond_angle_DHA
    O3 H1 O1 1_454 0.833(10) 1.80(2) 2.570(4) 153(4)
    O1W H1WA O1 4_475 0.836(10) 2.37(2) 3.077(4) 142(3)
    O1W H1WB O4 2_645 0.834(10) 1.974(11) 2.801(4) 171(4)
    O2W H2WA O6 3_776 0.840(10) 1.910(19) 2.697(4) 155(4)
    O2W H2WB O3 4_676 0.838(10) 2.065(15) 2.875(4) 162(3)
    O3W H3WA O6 3_676 0.832(10) 1.918(16) 2.717(4) 161(4)
    O3W H3WB O2 4_576 0.832(10) 2.332(15) 3.130(4) 161(3)
data_global
_journal_date_recd_electronic     2013-09-01
_journal_date_accepted     2013-09-05
_journal_name_full     'Acta Crystallographica, Section E'
_journal_year     2013
_journal_volume     69
_journal_issue     10
_journal_page_first     m538
_journal_page_last     m538
_journal_paper_category     QM
_journal_paper_doi     10.1107/S1600536813024781
_journal_coeditor_code     XU5736
_publ_contact_author_name     'Yu-Hong Ma'
_publ_contact_author_address
;
Air Force Service College,
Xuzhou 221000
People's Republic of China
;
_publ_contact_author_email     myhmayuhong@163.com
_publ_contact_author_fax     ?
_publ_contact_author_phone     ?
_publ_section_title
;\
<i>catena</i>-Poly[[triaquacopper(II)]-\m-5-carboxybenzene-1,3-dicarboxylato-\
\k^2^<i>O</i>^1^:<i>O</i>^3^]
;
loop_
    _publ_author_name
    _publ_author_footnote
    _publ_author_address
    'Yu-Hong Ma' .
;
Air Force Service College,
Xuzhou 221000
People's Republic of China
;
    'Pi-Zhuang Ma' .
;
Logistics College,
Beijing 100858
People's Republic of China
;
    'Ting Yao' .
;
Air Force Service College,
Xuzhou 221000
People's Republic of China
;
    'Jing-Tuan Hao' .
;
Air Force Service College,
Xuzhou 221000
People's Republic of China
;
_publ_section_synopsis     .
