# Supplementary material for: catena-Poly[[tri­aqua­copper(II)]-μ-5-carb­oxy­benzene-1,3-di­carboxyl­ato-κ2 O 1:O 3]
Source: Acta Crystallogr Sect E Struct Rep Online. 2013 Sep 12;69(Pt 10):m538. doi: 10.1107/S1600536813024781 (PMC3790349; doi:10.1107/S1600536813024781)
Supplement: Supplementary file 2 [file e-69-0m538-Isup2.hkl]

# 
# h,k,l, Fc-squared, Fo-squared, sigma(Fo-squared) and status flag 
# 
data_I
_shelx_title ' 1 in P2(1)/n                New: P21/c' 
_shelx_refln_list_code          4 
_shelx_F_calc_maximum      329.33 
_exptl_crystal_F_000       660.00 
_reflns_d_resolution_high  0.8406 
 
loop_ 
 _symmetry_equiv_pos_as_xyz 
 'x, y, z' 
 '-x, y+1/2, -z+1/2' 
 '-x, -y, -z' 
 'x, -y-1/2, z-1/2' 
 
_cell_length_a     6.8551 
_cell_length_b    18.8920 
_cell_length_c    10.7160 
_cell_angle_alpha  90.000 
_cell_angle_beta  126.870 
_cell_angle_gamma  90.000 
 
_shelx_F_squared_multiplier     1.000 
 
loop_ 
 _refln_index_h 
 _refln_index_k 
 _refln_index_l 
 _refln_F_squared_calc 
 _refln_F_squared_meas 
 _refln_F_squared_sigma 
 _refln_observed_status 
   1   0   0     9027.83     9270.96     67.33 o 
   2   0   0     2469.21     2618.42     48.65 o 
   3   0   0     1900.80     1887.10     66.43 o 
   4   0   0     1016.34      947.40     28.55 o 
   5   0   0      691.67      670.24     33.19 o 
   6   0   0      422.11      423.15     49.17 o 
   1   1   0     4767.30     4768.68     23.14 o 
   2   1   0     1341.31     1367.94     19.07 o 
   3   1   0     5024.02     5076.90     65.07 o 
   4   1   0      193.23      230.71     13.15 o 
   5   1   0      240.27      252.13     19.44 o 
   6   1   0      456.53      509.14     41.64 o 
   1   2   0    14054.84    13977.67     60.19 o 
   2   2   0      111.89      102.28      4.10 o 
   3   2   0      948.05      909.67     16.61 o 
   4   2   0     3200.13     3056.31     44.44 o 
   5   2   0     1394.36     1415.57     41.06 o 
   6   2   0      242.95      258.43     36.41 o 
   1   3   0     8817.94     8601.74     40.41 o 
   2   3   0     3410.03     3348.51     30.71 o 
   3   3   0     1555.23     1524.98     21.95 o 
   4   3   0      673.53      730.29     17.98 o 
   5   3   0        9.65       30.48     11.58 o 
   6   3   0      534.08      570.93     57.98 o 
   0   4   0     8045.60     7674.09    181.74 o 
   1   4   0       27.48       61.09      1.74 o 
   2   4   0     1436.28     1579.09     19.13 o 
   3   4   0     1272.68     1264.01     22.19 o 
   4   4   0     2075.85     2013.38     33.02 o 
   5   4   0     2710.68     2591.65     62.14 o 
   6   4   0       27.33       15.69     17.70 o 
   1   5   0     3343.85     3354.96     22.17 o 
   2   5   0     3799.87     3801.94     35.64 o 
   3   5   0      523.71      525.26     11.60 o 
   4   5   0      920.86      933.15     30.12 o 
   5   5   0      110.36      187.62     18.39 o 
   6   5   0      230.12      245.81     24.14 o 
   0   6   0      910.21      879.14     17.54 o 
   1   6   0     1108.79     1114.94     17.88 o 
   2   6   0      477.71      564.12     10.57 o 
   3   6   0       16.89       20.92      6.20 o 
   4   6   0      785.63      781.69     26.33 o 
   5   6   0      501.13      464.58     25.58 o 
   6   6   0      558.86      540.50     41.18 o 
   1   7   0      645.48      563.84     13.30 o 
   2   7   0      530.58      514.42      7.67 o 
   3   7   0      928.12      984.98     16.96 o 
   4   7   0      741.42      733.41     24.07 o 
   5   7   0      213.72      249.11     20.19 o 
   6   7   0      417.11      425.61     36.20 o 
   0   8   0      884.28      770.21     19.99 o 
   1   8   0     5866.41     5954.19     44.52 o 
   2   8   0     3950.32     4458.96     60.93 o 
   3   8   0       42.98       41.88      8.74 o 
   4   8   0      956.90      992.08     27.66 o 
   5   8   0     1450.28     1414.75     54.72 o 
   6   8   0      727.10      688.66     49.45 o 
   1   9   0     2198.72     2200.98     23.54 o 
   2   9   0      126.87      136.14     11.55 o 
   3   9   0      178.44      184.54     11.18 o 
   4   9   0      563.23      598.29     34.78 o 
   5   9   0      107.11      113.64     23.17 o 
   0  10   0       65.37       80.96     10.28 o 
   1  10   0        3.41        9.24      7.13 o 
   2  10   0      265.39      259.46     13.39 o 
   3  10   0      577.58      591.85     20.36 o 
   4  10   0       19.61        6.20     16.10 o 
   5  10   0       63.95       71.17     21.25 o 
   1  11   0      175.41      183.12      7.08 o 
   2  11   0      183.67      192.45     14.06 o 
   3  11   0      240.77      255.53     15.27 o 
   4  11   0       85.13       70.07     16.57 o 
   5  11   0       47.13      106.83     31.48 o 
   0  12   0      306.13      343.16     18.41 o 
   1  12   0     3305.81     3328.38     60.05 o 
   2  12   0      307.07      317.40     17.71 o 
   3  12   0       61.40      115.21     23.21 o 
   4  12   0      127.84      142.72     24.09 o 
   5  12   0       25.70       71.15     22.78 o 
   1  13   0       21.74       27.72     13.51 o 
   2  13   0      521.21      519.41     24.60 o 
   3  13   0       30.64       31.84     10.28 o 
   4  13   0      140.78      173.33     27.74 o 
   5  13   0      122.31      165.80     31.87 o 
   0  14   0     2992.97     3119.17     74.76 o 
   1  14   0     2594.27     2543.92     61.05 o 
   2  14   0      352.22      360.05     21.63 o 
   3  14   0      780.96      691.13     28.92 o 
   4  14   0      619.89      604.55     40.19 o 
   5  14   0       21.23       84.74     38.38 o 
   1  15   0        7.61       31.97     12.58 o 
   2  15   0      472.13      485.62     26.94 o 
   3  15   0     1019.05      912.19     50.74 o 
   4  15   0       48.89       44.57     22.12 o 
   0  16   0      139.86      169.66     30.78 o 
   1  16   0      387.45      420.19     25.29 o 
   2  16   0      165.63      157.19     20.62 o 
   3  16   0       81.64       92.34     23.00 o 
   4  16   0      932.04      916.59     57.02 o 
   1  17   0      637.23      675.87     32.51 o 
   2  17   0     1377.74     1337.99     50.80 o 
   3  17   0      491.93      529.60     45.45 o 
   4  17   0      262.69      302.65     38.77 o 
   0  18   0      356.71      393.51     49.65 o 
   1  18   0      289.57      373.84     26.20 o 
   2  18   0      578.28      582.15     36.09 o 
   3  18   0      953.41      822.77     56.21 o 
   1  19   0      782.25      882.66     39.19 o 
   2  19   0     1209.20     1280.02     52.96 o 
   3  19   0     1206.04     1102.02     70.24 o 
   0  20   0     3553.31     3762.80    267.97 o 
   1  20   0     1007.68     1065.03     48.39 o 
   2  20   0       48.53      140.87     26.75 o 
   1  21   0      866.49      955.93     59.90 o 
   2  21   0     1073.61     1002.86     61.04 o 
   0  22   0     1880.37     1946.66    119.25 o 
   1  22   0     1976.32     2239.16    141.20 o 
  -6   1   1        0.52       57.56     33.32 o 
  -5   1   1      780.74      778.52     38.67 o 
  -4   1   1       20.83       29.28      6.93 o 
  -3   1   1        1.07       -3.58      2.86 o 
  -2   1   1      478.68      574.65      8.18 o 
  -1   1   1      143.78      159.14      3.39 o 
   1   1   1     1339.41     1340.88     13.95 o 
   2   1   1      155.82      151.89      6.51 o 
   3   1   1     2560.13     2865.10     49.14 o 
   4   1   1        0.61        7.58      6.09 o 
   5   1   1        8.01       21.98     11.18 o 
   6   1   1       12.16      -11.39     20.77 o 
  -6   2   1       11.75       42.53     43.04 o 
  -5   2   1       16.99       71.61     24.44 o 
  -4   2   1      114.54      124.03      9.08 o 
  -3   2   1      133.13      125.73      8.76 o 
  -2   2   1      395.83      382.65      5.69 o 
  -1   2   1      520.24      534.23      5.91 o 
   0   2   1      715.11      693.54      7.49 o 
   1   2   1      666.38      614.33      8.30 o 
   2   2   1      341.79      381.27     12.49 o 
   3   2   1      222.95      191.22      8.95 o 
   4   2   1       73.77       92.87     21.72 o 
   5   2   1       30.66       46.85     12.53 o 
   6   2   1      155.87      168.58     36.37 o 
  -6   3   1        8.60        9.37     12.73 o 
  -5   3   1        6.10        6.36      8.37 o 
  -4   3   1     3879.87     3778.52     45.17 o 
  -3   3   1     1580.28     1574.66     16.74 o 
  -2   3   1      960.97     1118.58     21.53 o 
  -1   3   1      448.37      466.93      6.75 o 
   0   3   1      108.80      163.13      2.85 o 
   1   3   1        6.63        8.88      2.61 o 
   2   3   1     6754.13     6922.37     66.74 o 
   3   3   1       11.62        7.88      4.97 o 
   4   3   1        8.17       40.75     19.77 o 
   5   3   1       21.59       17.58     11.17 o 
   6   3   1      132.57      105.25     26.62 o 
  -6   4   1      114.62      150.13     21.56 o 
  -5   4   1      358.76      330.65     21.45 o 
  -4   4   1      819.99      863.73     25.65 o 
  -3   4   1       63.88       73.04      9.40 o 
  -2   4   1       38.93       40.53      3.17 o 
  -1   4   1    10228.78    10297.59     66.69 o 
   0   4   1     2244.07     2301.85     24.26 o 
   1   4   1     1031.15     1040.18     14.25 o 
   2   4   1      785.77      908.51     15.15 o 
   3   4   1     1202.52     1206.86     24.43 o 
   4   4   1      920.12      938.43     33.82 o 
   5   4   1      260.95      255.73     26.16 o 
   6   4   1        1.93       18.99     26.13 o 
  -6   5   1      330.98      359.09     25.06 o 
  -5   5   1       39.55       62.68     12.96 o 
  -4   5   1     2820.99     2790.65     53.05 o 
  -3   5   1      381.97      346.94     11.66 o 
  -2   5   1       26.91       29.46      7.38 o 
  -1   5   1        0.79        1.49      1.98 o 
   0   5   1     1549.61     1473.20     12.86 o 
   1   5   1      117.12      106.95      5.88 o 
   2   5   1     5107.97     5143.87     52.86 o 
   3   5   1      306.20      304.35     11.96 o 
   4   5   1      535.84      528.01     18.55 o 
   5   5   1      218.01      206.90     21.93 o 
  -6   6   1      688.10      693.22     34.68 o 
  -5   6   1     1036.18     1020.26     40.47 o 
  -4   6   1     1031.18      999.74     27.62 o 
  -3   6   1      625.16      635.59     16.34 o 
  -2   6   1      617.97      602.82     10.50 o 
  -1   6   1     8945.11     9157.65     98.40 o 
   0   6   1     7316.92     7291.72     87.77 o 
   1   6   1     1583.05     1494.83     27.20 o 
   2   6   1       34.23       82.52      5.38 o 
   3   6   1     1541.28     1604.29     34.42 o 
   4   6   1     3562.94     3581.56     71.82 o 
   5   6   1     1944.27     1920.30     57.35 o 
  -6   7   1     1075.69     1109.96     55.06 o 
  -5   7   1        8.47       33.25     26.41 o 
  -4   7   1     1770.40     1695.19     36.71 o 
  -3   7   1     8872.20     8936.96     78.47 o 
  -2   7   1      302.65      223.74     10.41 o 
  -1   7   1      767.20      862.95     13.37 o 
   0   7   1      518.09      449.58      9.42 o 
   1   7   1    13454.19    13702.86    146.87 o 
   2   7   1     3363.23     3382.11     36.31 o 
   3   7   1      334.66      353.88     16.69 o 
   4   7   1      637.71      672.08     30.00 o 
   5   7   1     1812.73     1789.48     67.43 o 
  -6   8   1      961.18      991.21     56.01 o 
  -5   8   1     1642.58     1621.24     57.11 o 
  -4   8   1     1373.50     1311.87     31.04 o 
  -3   8   1       99.98       94.53      6.83 o 
  -2   8   1      811.52      804.16     22.63 o 
  -1   8   1      648.52      563.60     12.01 o 
   0   8   1     5679.47     5590.32     57.25 o 
   1   8   1     5986.56     6209.40     79.79 o 
   2   8   1      789.38      813.03     20.57 o 
   3   8   1     2903.57     2846.66     41.22 o 
   4   8   1     3984.40     3981.25     96.00 o 
   5   8   1      203.41      256.73     30.19 o 
  -6   9   1       10.33      113.74     25.91 o 
  -5   9   1       84.73      109.45     21.59 o 
  -4   9   1      731.28      709.10     35.91 o 
  -3   9   1     2451.23     2229.14     37.45 o 
  -2   9   1     7993.55     7877.32     72.88 o 
  -1   9   1       35.40       58.09      5.99 o 
   0   9   1     3282.99     3561.03     46.79 o 
   1   9   1     3130.50     2870.87     46.51 o 
   2   9   1     1460.32     1431.66     29.84 o 
   3   9   1      920.98      932.49     26.59 o 
   4   9   1      239.14      302.31     27.35 o 
   5   9   1      116.69      138.66     25.01 o 
  -6  10   1       24.98       63.48     24.68 o 
  -5  10   1     1193.89     1086.04     50.56 o 
  -4  10   1     1334.52     1340.35     48.77 o 
  -3  10   1     1444.91     1451.70     32.33 o 
  -2  10   1     2982.04     3078.83     35.61 o 
  -1  10   1     6990.76     6840.95     78.55 o 
   0  10   1     7447.82     7463.82     90.84 o 
   1  10   1       41.20       32.84      7.96 o 
   2  10   1      654.52      677.49     22.12 o 
   3  10   1      916.84      915.51     27.63 o 
   4  10   1      836.41      789.17     41.85 o 
   5  10   1      427.53      444.67     40.20 o 
  -6  11   1      105.36      152.77     29.09 o 
  -5  11   1      193.80      188.79     27.03 o 
  -4  11   1      888.39      864.47     43.28 o 
  -3  11   1     4492.94     4404.32     73.95 o 
  -2  11   1     4548.81     4315.43     71.14 o 
  -1  11   1      212.87      229.19     14.41 o 
   0  11   1      744.29      769.00     22.08 o 
   1  11   1     5799.63     5619.33    119.17 o 
   2  11   1     1726.15     1639.47     38.63 o 
   3  11   1     1017.53     1020.95     30.23 o 
   4  11   1       16.26       30.91     17.15 o 
   5  11   1      324.06      328.12     38.98 o 
  -5  12   1      782.12      758.95     44.86 o 
  -4  12   1     1023.26     1011.94     48.64 o 
  -3  12   1       17.98       24.26      8.30 o 
  -2  12   1     1652.24     1635.15     41.06 o 
  -1  12   1     6630.90     6615.31     85.81 o 
   0  12   1     4443.86     4384.71     63.02 o 
   1  12   1     2542.43     2616.63     63.51 o 
   2  12   1      317.97      295.10     18.87 o 
   3  12   1     1260.05     1325.55     37.40 o 
   4  12   1     1152.20     1186.34     54.37 o 
   5  12   1       43.26       78.58     26.53 o 
  -5  13   1        0.90      -15.23     19.03 o 
  -4  13   1      268.18      227.93     29.52 o 
  -3  13   1     2993.62     2790.29     59.27 o 
  -2  13   1     2949.07     2819.17     62.32 o 
  -1  13   1      124.04      192.18     23.55 o 
   0  13   1     1254.72     1358.63     39.26 o 
   1  13   1     2516.40     2397.34     56.22 o 
   2  13   1     1003.97     1013.33     32.98 o 
   3  13   1      660.62      646.72     31.64 o 
   4  13   1       19.93       13.93     18.10 o 
  -5  14   1     1092.46     1143.19     63.57 o 
  -4  14   1      890.35      919.62     50.25 o 
  -3  14   1       42.65       56.54     13.53 o 
  -2  14   1     2062.40     2158.55     54.78 o 
  -1  14   1     1839.41     1875.69     38.73 o 
   0  14   1     6196.21     6281.07     87.80 o 
   1  14   1      676.78      679.22     28.58 o 
   2  14   1      319.18      340.53     23.44 o 
   3  14   1     1882.71     1855.32     70.78 o 
   4  14   1      685.75      786.19     47.18 o 
  -5  15   1      261.34      258.99     34.86 o 
  -4  15   1      203.16      214.72     30.74 o 
  -3  15   1     1736.42     1650.41     46.07 o 
  -2  15   1     6089.93     6078.42    143.99 o 
  -1  15   1      225.36      228.46     14.50 o 
   0  15   1     6770.33     6864.38    100.66 o 
   1  15   1     1573.55     1586.00     48.87 o 
   2  15   1      992.01      988.33     36.77 o 
   3  15   1       59.05       72.45     22.75 o 
   4  15   1        1.93       12.38     20.25 o 
  -4  16   1      512.51      535.63     50.97 o 
  -3  16   1       23.80       48.48     20.17 o 
  -2  16   1        4.54       52.69     24.76 o 
  -1  16   1     3224.26     3272.99     73.43 o 
   0  16   1       11.82       86.66     26.00 o 
   1  16   1       41.55       60.63     16.63 o 
   2  16   1       31.19       30.37     13.22 o 
   3  16   1     1022.27      891.36     50.77 o 
   4  16   1      569.39      560.17     49.73 o 
  -4  17   1      644.50      650.11     48.70 o 
  -3  17   1      708.71      739.97     47.54 o 
  -2  17   1       88.49       74.05     17.30 o 
  -1  17   1      309.90      337.07     23.88 o 
   0  17   1      466.21      452.55     26.60 o 
   1  17   1      709.69      746.07     35.57 o 
   2  17   1     2326.15     2232.71     68.64 o 
   3  17   1      631.69      605.41     49.79 o 
  -4  18   1       59.32       71.72     25.84 o 
  -3  18   1        0.53       58.76     33.67 o 
  -2  18   1      401.18      411.86     50.57 o 
  -1  18   1        4.13       32.10     18.98 o 
   0  18   1      261.30      336.75     24.30 o 
   1  18   1       38.61       73.58     18.07 o 
   2  18   1        1.65        2.94     11.62 o 
   3  18   1      113.46      180.95     32.97 o 
  -3  19   1       76.05      157.01     32.83 o 
  -2  19   1      299.24      271.61     27.26 o 
  -1  19   1       99.64      126.99     20.33 o 
   0  19   1        6.60        3.52     13.24 o 
   1  19   1        1.76       11.46     14.46 o 
   2  19   1      283.73      271.47     30.20 o 
   3  19   1      355.22      369.95     44.86 o 
  -3  20   1      105.42      110.28     33.05 o 
  -2  20   1       86.41      127.42     42.01 o 
  -1  20   1      241.24      253.32     42.25 o 
   0  20   1        0.63      -11.22     17.59 o 
   1  20   1       52.03       73.21     19.40 o 
   2  20   1       14.13       39.05     30.28 o 
  -2  21   1      130.41      135.89     26.71 o 
  -1  21   1        4.91       33.37     27.31 o 
   0  21   1      657.51      630.04     47.90 o 
   1  21   1       16.42       21.80     16.78 o 
  -1  22   1       15.12       85.85     60.98 o 
   0  22   1        1.82       44.95     28.45 o 
  -7   0   2       83.87       76.32     53.68 o 
  -6   0   2      181.15      183.18     37.03 o 
  -5   0   2     4232.68     4208.99    120.45 o 
  -4   0   2     1396.78     1584.40     72.13 o 
  -3   0   2     3074.46     3106.27     56.45 o 
  -2   0   2   108458.19    90309.27   1459.39 o 
  -1   0   2     9039.92     8905.46     55.03 o 
   0   0   2       27.14       39.26      3.19 o 
   1   0   2     1689.50     1772.33     46.88 o 
   2   0   2        9.19       38.67     10.50 o 
   3   0   2      547.21      484.91     22.49 o 
   4   0   2     1800.27     1905.38     60.92 o 
   5   0   2      175.42      187.48     23.78 o 
  -7   1   2      293.07      349.29     80.95 o 
  -6   1   2      178.50      217.37     27.10 o 
  -5   1   2     1109.24     1127.10     34.32 o 
  -4   1   2     7803.14     7676.66     78.32 o 
  -3   1   2     4479.29     4171.56     45.51 o 
  -2   1   2     5378.52     5382.70     40.12 o 
  -1   1   2      282.09      268.63      3.50 o 
   0   1   2    12940.35    12235.22    117.26 o 
   1   1   2    18117.17    16826.81    257.03 o 
   2   1   2      473.24      396.13     11.99 o 
   3   1   2      893.51      935.76     23.38 o 
   4   1   2      127.07      158.63     13.80 o 
   5   1   2     1401.86     1419.15     56.91 o 
  -7   2   2      201.18      268.04     39.75 o 
  -6   2   2      525.51      566.63     45.52 o 
  -5   2   2     1548.02     1536.27     37.00 o 
  -4   2   2      211.52      241.68     18.69 o 
  -3   2   2     3026.90     3132.91     27.08 o 
  -2   2   2     2398.61     2713.26     18.02 o 
  -1   2   2    17440.03    16598.48     81.99 o 
   0   2   2     9420.08     9029.51     50.27 o 
   1   2   2      280.32      281.77     13.62 o 
   2   2   2     2994.94     3136.09     41.96 o 
   3   2   2     1282.75     1284.09     27.05 o 
   4   2   2     1310.14     1279.85     32.84 o 
   5   2   2      315.40      364.19     29.67 o 
  -7   3   2      196.16      229.90     38.64 o 
  -6   3   2      145.52      180.62     17.80 o 
  -5   3   2      347.78      397.35     23.04 o 
  -4   3   2     7203.35     7037.31     99.81 o 
  -3   3   2     6782.59     6420.96     75.87 o 
  -2   3   2       11.13       14.44      2.36 o 
  -1   3   2      604.55      650.55     16.00 o 
   0   3   2     7570.31     7700.99     64.64 o 
   1   3   2    11781.07    11297.51    180.94 o 
   2   3   2     2282.79     2298.32     33.26 o 
   3   3   2      123.59      126.65      9.64 o 
   4   3   2      199.31      220.71     17.07 o 
   5   3   2      440.75      392.47     35.80 o 
  -7   4   2      312.25      339.02     44.72 o 
  -6   4   2      498.21      419.69     27.90 o 
  -5   4   2     1176.65     1159.15     34.78 o 
  -4   4   2      993.34      924.20     31.36 o 
  -3   4   2      135.09      219.13     12.27 o 
  -2   4   2      287.82      255.75      4.97 o 
  -1   4   2      139.86      209.56      5.14 o 
   0   4   2     2822.11     2766.87     38.62 o 
   1   4   2     1339.89     1510.64     20.13 o 
   2   4   2     2246.30     2303.63     32.94 o 
   3   4   2     3630.64     3638.29     55.74 o 
   4   4   2     1000.02      958.31     27.99 o 
   5   4   2      468.40      454.63     29.41 o 
  -7   5   2      307.02      278.12     39.19 o 
  -6   5   2       49.51       96.80     16.97 o 
  -5   5   2      182.89      215.45     19.45 o 
  -4   5   2     2671.72     2666.33     48.46 o 
  -3   5   2     3308.16     3186.29     45.01 o 
  -2   5   2        7.39       17.05      6.38 o 
  -1   5   2       54.63       63.40      8.51 o 
   0   5   2     8367.38     8888.53     83.83 o 
   1   5   2     5913.65     6016.96     93.95 o 
   2   5   2     1150.05     1078.76     23.40 o 
   3   5   2      352.30      377.14     17.63 o 
   4   5   2       22.08       57.10     15.58 o 
   5   5   2      128.79      163.42     21.90 o 
  -6   6   2      505.41      463.98     26.56 o 
  -5   6   2      417.14      453.19     21.70 o 
  -4   6   2      477.74      532.75     18.80 o 
  -3   6   2      846.17      808.79     18.12 o 
  -2   6   2       46.98       25.76      3.50 o 
  -1   6   2       21.98       34.40      3.98 o 
   0   6   2     5075.17     5157.48     54.99 o 
   1   6   2        0.51       16.18      6.75 o 
   2   6   2      937.86      883.81     18.63 o 
   3   6   2      693.38      657.98     18.86 o 
   4   6   2     2478.76     2585.13     51.83 o 
   5   6   2       89.85       82.25     29.42 o 
  -6   7   2        0.14       -4.69      9.64 o 
  -5   7   2      277.61      320.17     18.36 o 
  -4   7   2      480.79      404.50     16.19 o 
  -3   7   2      916.69      932.93     19.84 o 
  -2   7   2      239.47      266.32     10.57 o 
  -1   7   2     1815.01     1975.76     25.59 o 
   0   7   2      236.73      226.56      9.17 o 
   1   7   2     5654.45     6150.28     98.52 o 
   2   7   2      449.50      424.11     12.14 o 
   3   7   2       10.18       33.74     17.10 o 
   4   7   2      368.60      367.89     30.02 o 
   5   7   2      369.33      323.79     34.36 o 
  -6   8   2      883.80      941.70     49.00 o 
  -5   8   2      281.46      310.65     18.82 o 
  -4   8   2     1156.08     1147.86     28.18 o 
  -3   8   2     3412.34     3536.48     39.13 o 
  -2   8   2      286.66      265.31      8.29 o 
  -1   8   2     5250.04     5696.86     61.98 o 
   0   8   2    16622.51    18266.99    209.54 o 
   1   8   2      138.63      186.43      8.47 o 
   2   8   2     1430.95     1427.94     23.20 o 
   3   8   2     1057.38     1010.68     29.91 o 
   4   8   2      803.96      716.21     38.92 o 
   5   8   2       19.46       -1.60     16.63 o 
  -6   9   2       17.37       30.32     19.15 o 
  -5   9   2       35.49       59.03     16.84 o 
  -4   9   2      468.22      463.09     17.33 o 
  -3   9   2      250.61      231.30     10.57 o 
  -2   9   2       33.25       37.64      5.19 o 
  -1   9   2      216.30      254.81     10.17 o 
   0   9   2      234.12      275.35      8.66 o 
   1   9   2      250.28      283.53     14.86 o 
   2   9   2      642.33      600.49     21.18 o 
   3   9   2      565.76      579.74     23.13 o 
   4   9   2      859.66      850.21     43.51 o 
   5   9   2      495.79      503.10     46.37 o 
  -6  10   2       39.11       43.12     19.26 o 
  -5  10   2       14.77       75.64     22.88 o 
  -4  10   2      194.89      221.28     27.56 o 
  -3  10   2      428.57      412.76     11.82 o 
  -2  10   2        0.49       -6.06      8.20 o 
  -1  10   2      435.38      493.30     17.82 o 
   0  10   2     1095.34     1096.09     21.96 o 
   1  10   2      103.99      133.89     13.98 o 
   2  10   2      374.76      398.65     28.54 o 
   3  10   2      316.88      294.21     19.61 o 
   4  10   2       97.83      114.35     26.72 o 
  -6  11   2        5.35        9.78     20.62 o 
  -5  11   2        0.98       58.37     20.85 o 
  -4  11   2        7.77       45.00     30.18 o 
  -3  11   2      260.86      290.80     10.40 o 
  -2  11   2        2.69       24.02      9.69 o 
  -1  11   2      568.39      600.95     19.32 o 
   0  11   2      798.10      849.44     25.57 o 
   1  11   2      262.54      290.18     24.82 o 
   2  11   2       51.51       61.27     10.97 o 
   3  11   2      191.78      205.58     25.76 o 
   4  11   2      588.21      539.86     38.17 o 
  -6  12   2       99.93      151.72     29.57 o 
  -5  12   2      109.22       70.71     21.22 o 
  -4  12   2        8.93        1.82     12.51 o 
  -3  12   2       35.29       41.26      8.61 o 
  -2  12   2      421.17      390.13     18.33 o 
  -1  12   2     1577.00     1584.62     31.07 o 
   0  12   2      704.08      728.55     17.21 o 
   1  12   2       45.43       55.74     11.88 o 
   2  12   2      182.04      201.71     19.50 o 
   3  12   2       31.29       42.85     14.45 o 
   4  12   2       48.81       57.14     19.56 o 
  -5  13   2       82.13      104.21     26.51 o 
  -4  13   2      251.43      280.26     29.65 o 
  -3  13   2     1415.70     1421.29     64.13 o 
  -2  13   2       12.82       16.08      7.50 o 
  -1  13   2       51.58       95.70     10.32 o 
   0  13   2      552.42      481.31     14.77 o 
   1  13   2      178.94      264.52     22.17 o 
   2  13   2      383.03      423.26     40.48 o 
   3  13   2      176.98      159.26     24.60 o 
   4  13   2      527.51      486.69     42.78 o 
  -5  14   2      183.45      261.39     35.63 o 
  -4  14   2        1.39       -1.68     12.56 o 
  -3  14   2      178.02      166.55     16.80 o 
  -2  14   2     2374.15     2348.35     43.56 o 
  -1  14   2      813.20      849.40     26.15 o 
   0  14   2     1088.63     1035.40     34.21 o 
   1  14   2        9.92       49.93     16.32 o 
   2  14   2       72.71      101.03     17.31 o 
   3  14   2      159.72      202.19     28.02 o 
   4  14   2       41.57       96.73     30.63 o 
  -5  15   2      419.87      422.55     44.43 o 
  -4  15   2      227.40      263.87     35.35 o 
  -3  15   2     1139.76     1065.21     37.10 o 
  -2  15   2      638.95      628.78     32.35 o 
  -1  15   2       43.61       51.47      9.96 o 
   0  15   2      646.03      616.83     28.16 o 
   1  15   2     1306.64     1308.73     45.90 o 
   2  15   2      379.06      438.59     28.52 o 
   3  15   2      215.09      213.95     28.33 o 
  -5  16   2        9.36       56.23     53.64 o 
  -4  16   2        2.77       16.70     31.21 o 
  -3  16   2       36.66       36.43     15.56 o 
  -2  16   2      293.02      292.55     22.84 o 
  -1  16   2      522.78      562.17     22.00 o 
   0  16   2      610.28      645.07     29.69 o 
   1  16   2      367.91      337.40     30.13 o 
   2  16   2      461.67      415.05     30.08 o 
   3  16   2     2302.92     2160.87     86.54 o 
  -4  17   2     1018.21      959.77     63.31 o 
  -3  17   2     1283.58     1233.44     46.91 o 
  -2  17   2      250.70      292.87     24.91 o 
  -1  17   2      550.73      569.90     23.83 o 
   0  17   2     1172.56     1219.76     45.44 o 
   1  17   2      596.26      656.85     34.94 o 
   2  17   2     2148.34     1970.47     88.10 o 
   3  17   2       17.48       45.82     25.67 o 
  -4  18   2        6.53       71.02     68.34 o 
  -3  18   2       27.42       38.07     20.42 o 
  -2  18   2      199.10      244.47     34.43 o 
  -1  18   2     1288.82     1368.14     57.92 o 
   0  18   2     1171.48     1156.44     47.92 o 
   1  18   2       28.43       28.25     17.53 o 
   2  18   2     1489.95     1400.90     71.62 o 
   3  18   2      970.71     1017.88     68.02 o 
  -4  19   2      760.80      814.57     62.09 o 
  -3  19   2      856.53      807.11     53.55 o 
  -2  19   2      516.50      499.16     34.30 o 
  -1  19   2      556.22      573.06     41.11 o 
   0  19   2      927.03     1051.80     45.64 o 
   1  19   2     1404.27     1377.96     56.96 o 
   2  19   2      666.61      747.64     43.72 o 
  -3  20   2      157.54      208.06     36.98 o 
  -2  20   2     2502.89     2380.29     75.62 o 
  -1  20   2     2373.18     2399.28     87.79 o 
   0  20   2      293.78      351.35     29.94 o 
   1  20   2      261.18      284.37     30.15 o 
   2  20   2      539.06      493.98     48.07 o 
  -2  21   2      688.93      653.83     51.10 o 
  -1  21   2      205.35      340.36     49.76 o 
   0  21   2      654.58      596.94     47.93 o 
   1  21   2     1415.09     1500.37     63.92 o 
  -1  22   2     2829.71     2841.03    106.35 o 
   0  22   2      638.83      740.59     56.05 o 
  -7   1   3      239.60      246.82     32.97 o 
  -6   1   3        7.09       57.99     26.75 o 
  -5   1   3       50.21       85.49     15.76 o 
  -4   1   3       47.59       77.87      7.56 o 
  -3   1   3      798.74      818.17     12.77 o 
  -2   1   3     5584.87     5866.95     46.21 o 
  -1   1   3     1113.86     1140.16      9.48 o 
   0   1   3      969.65     1007.05     11.58 o 
   1   1   3     7833.61     8122.71     80.48 o 
   2   1   3        3.49       -9.03      6.02 o 
   3   1   3       67.50       72.39     14.69 o 
   4   1   3        0.79      -15.45     10.58 o 
   5   1   3       53.94       38.01     22.57 o 
  -7   2   3        2.84        8.27     16.65 o 
  -6   2   3       64.23       75.17     13.24 o 
  -5   2   3        1.83       -2.78      9.62 o 
  -4   2   3       39.66       58.83     10.00 o 
  -3   2   3       76.77       95.00      6.75 o 
  -2   2   3     1097.56     1079.27     12.91 o 
  -1   2   3      723.70      748.60     17.62 o 
   0   2   3       70.95       78.81      6.06 o 
   1   2   3       37.56       58.17      5.81 o 
   2   2   3      217.18      215.16     14.63 o 
   3   2   3       29.34       70.88     10.70 o 
   4   2   3        6.41        6.78      9.17 o 
   5   2   3       22.06       60.40     36.82 o 
  -7   3   3       46.62       81.27     29.43 o 
  -6   3   3      201.72      236.65     20.03 o 
  -5   3   3     1011.33     1000.42     29.19 o 
  -4   3   3       51.38       53.16      8.86 o 
  -3   3   3     4332.73     4312.11     40.37 o 
  -2   3   3     6079.36     6267.10     51.04 o 
  -1   3   3      131.37      101.39      4.57 o 
   0   3   3     5539.10     5848.30     69.12 o 
   1   3   3     2089.70     1906.80     40.01 o 
   2   3   3        0.56       22.91     11.21 o 
   3   3   3       12.37       34.81     12.96 o 
   4   3   3      203.88      199.00     17.29 o 
   5   3   3      119.80      156.31     22.76 o 
  -7   4   3      142.37      212.58     31.75 o 
  -6   4   3      446.13      392.21     24.79 o 
  -5   4   3       47.43       78.60     13.77 o 
  -4   4   3      693.78      668.09     20.18 o 
  -3   4   3     1003.64      966.65     12.80 o 
  -2   4   3      710.67      652.42     10.91 o 
  -1   4   3       38.56       54.58      3.76 o 
   0   4   3     3280.94     3439.29     32.65 o 
   1   4   3      263.53      273.17      9.58 o 
   2   4   3     1800.32     1820.77     35.31 o 
   3   4   3      187.66      204.58     13.83 o 
   4   4   3      245.36      224.08     17.55 o 
   5   4   3      164.17      233.47     40.19 o 
  -7   5   3       49.99       81.39     21.86 o 
  -6   5   3       81.96      126.66     16.43 o 
  -5   5   3       95.86      109.77     12.99 o 
  -4   5   3      848.85      815.62     22.39 o 
  -3   5   3     3225.63     3225.12     32.41 o 
  -2   5   3      465.97      466.75     10.25 o 
  -1   5   3     1523.46     1523.37     27.19 o 
   0   5   3     8569.00     8535.00    119.42 o 
   1   5   3     4626.73     4584.06     53.04 o 
   2   5   3       10.71       31.40      8.00 o 
   3   5   3       14.11       57.33      9.98 o 
   4   5   3     1096.04     1030.93     32.38 o 
   5   5   3      705.10      676.70     45.27 o 
  -7   6   3      426.70      565.47     56.65 o 
  -6   6   3      481.13      505.44     28.33 o 
  -5   6   3      243.13      256.23     18.02 o 
  -4   6   3      227.94      244.65     13.62 o 
  -3   6   3     2652.40     2572.10     27.88 o 
  -2   6   3     3807.53     3747.73     39.26 o 
  -1   6   3      871.30      811.89     20.69 o 
   0   6   3      963.40     1091.64     20.50 o 
   1   6   3      108.72      136.76      7.89 o 
   2   6   3     3520.21     3500.13     51.78 o 
   3   6   3     3802.17     3700.49     62.07 o 
   4   6   3        2.11       39.51     23.01 o 
  -7   7   3      169.03      194.67     40.23 o 
  -6   7   3      155.71      169.88     25.21 o 
  -5   7   3     2425.49     2445.59     55.82 o 
  -4   7   3      946.99      914.52     23.61 o 
  -3   7   3      589.91      561.85     15.82 o 
  -2   7   3      353.62      422.50     10.88 o 
  -1   7   3     9252.92     9331.46    111.90 o 
   0   7   3    12333.85    12568.55    155.35 o 
   1   7   3     4409.22     4608.43     61.58 o 
   2   7   3       34.80       25.04      6.53 o 
   3   7   3     1503.10     1533.76     34.35 o 
   4   7   3      206.53      229.40     26.56 o 
  -7   8   3      534.89      526.95     73.59 o 
  -6   8   3      522.36      544.95     31.43 o 
  -5   8   3      206.12      221.63     26.36 o 
  -4   8   3        1.11       26.55      8.16 o 
  -3   8   3      941.26      903.65     20.27 o 
  -2   8   3     2423.25     2225.27     30.20 o 
  -1   8   3     7805.12     7796.11    118.84 o 
   0   8   3      182.46      235.81      9.65 o 
   1   8   3     1932.45     2013.02     51.47 o 
   2   8   3     2608.56     2480.03     40.57 o 
   3   8   3      909.16      905.03     30.54 o 
   4   8   3      803.47      783.17     44.77 o 
  -6   9   3       13.43       46.11     19.58 o 
  -5   9   3      305.55      283.32     24.09 o 
  -4   9   3     7820.53     7760.82    111.68 o 
  -3   9   3     2851.13     2763.91     38.17 o 
  -2   9   3       22.73       55.34      6.51 o 
  -1   9   3      381.19      323.72     14.13 o 
   0   9   3     6001.74     5946.26    112.76 o 
   1   9   3     3202.98     3194.18     55.97 o 
   2   9   3     2581.03     2584.79     53.10 o 
   3   9   3        7.17       13.20      9.69 o 
   4   9   3     1490.90     1439.42     61.89 o 
  -6  10   3      794.35      896.09     52.26 o 
  -5  10   3      638.73      591.11     37.41 o 
  -4  10   3      129.05      167.02     12.49 o 
  -3  10   3     3151.00     3026.54     41.47 o 
  -2  10   3     3335.66     3404.22     47.52 o 
  -1  10   3      793.32      699.05     17.88 o 
   0  10   3       47.77       52.16      6.10 o 
   1  10   3      219.41      244.49     18.16 o 
   2  10   3      490.57      497.51     34.32 o 
   3  10   3     2207.69     2272.91     56.14 o 
   4  10   3      214.53      193.46     28.77 o 
  -6  11   3       56.08       67.29     22.73 o 
  -5  11   3     1034.14     1045.22     50.31 o 
  -4  11   3     4730.68     4640.13     77.82 o 
  -3  11   3     4427.18     4320.34     58.61 o 
  -2  11   3      254.01      249.63     12.48 o 
  -1  11   3     2222.66     2257.27     40.80 o 
   0  11   3     3308.27     3142.76     48.81 o 
   1  11   3     1650.21     1662.08     42.10 o 
   2  11   3      914.30      894.83     34.57 o 
   3  11   3       66.75       98.42     19.07 o 
   4  11   3      515.19      575.48     42.86 o 
  -6  12   3      766.15      810.96     54.16 o 
  -5  12   3      211.78      260.81     30.48 o 
  -4  12   3       17.66       50.13     36.87 o 
  -3  12   3     2984.60     3006.53     47.16 o 
  -2  12   3     3181.75     3189.69     51.66 o 
  -1  12   3     5455.94     5566.60     86.76 o 
   0  12   3       15.79       18.34     10.01 o 
   1  12   3      623.33      666.52     28.63 o 
   2  12   3      829.20      837.76     30.61 o 
   3  12   3      369.91      374.86     24.05 o 
   4  12   3      511.25      480.69     43.22 o 
  -6  13   3        1.06        5.18     17.63 o 
  -5  13   3      952.37      932.13     51.75 o 
  -4  13   3     1920.60     1855.09     66.65 o 
  -3  13   3     1025.15      975.62     24.79 o 
  -2  13   3        7.56       34.85     14.94 o 
  -1  13   3     1166.01     1169.14     29.23 o 
   0  13   3     1614.97     1661.77     46.27 o 
   1  13   3     2276.58     2272.54     57.18 o 
   2  13   3      354.90      363.98     23.80 o 
   3  13   3      238.84      270.74     30.69 o 
  -6  14   3      624.52      620.59     52.57 o 
  -5  14   3      261.51      344.42     37.58 o 
  -4  14   3      161.39      179.30     27.36 o 
  -3  14   3      396.65      365.49     23.72 o 
  -2  14   3     9279.87     9116.82    187.48 o 
  -1  14   3     2134.13     2186.89     43.36 o 
   0  14   3        0.94       -2.98      9.67 o 
   1  14   3      595.36      585.37     29.22 o 
   2  14   3      652.95      680.69     34.32 o 
   3  14   3      835.71      844.99     53.15 o 
  -5  15   3      751.61      710.78     52.51 o 
  -4  15   3     2710.91     2708.61     89.01 o 
  -3  15   3      331.79      278.11     33.75 o 
  -2  15   3     3306.87     3337.77    123.16 o 
  -1  15   3     1795.04     1802.11     60.81 o 
   0  15   3      609.24      681.44     31.00 o 
   1  15   3      583.61      663.56     34.45 o 
   2  15   3      159.49      167.61     21.90 o 
   3  15   3        3.35       10.52     18.83 o 
  -5  16   3      135.79      174.32     31.55 o 
  -4  16   3      113.77       96.27     26.55 o 
  -3  16   3     1100.17     1128.76     40.18 o 
  -2  16   3      533.05      553.61     27.44 o 
  -1  16   3      927.65      903.41     31.01 o 
   0  16   3      452.35      511.00     29.69 o 
   1  16   3      590.03      537.15     37.54 o 
   2  16   3     1249.06     1280.34     51.62 o 
   3  16   3      828.39      843.15     53.40 o 
  -5  17   3      216.07      230.23     35.89 o 
  -4  17   3       95.29       88.88     25.70 o 
  -3  17   3      353.19      318.78     29.03 o 
  -2  17   3      797.26      783.83     36.78 o 
  -1  17   3      785.87      815.91     37.19 o 
   0  17   3     1339.89     1385.57     47.12 o 
   1  17   3      975.33      919.05     43.85 o 
   2  17   3        4.07       30.68     17.35 o 
  -4  18   3       49.42       85.45     28.09 o 
  -3  18   3       50.12       91.88     26.30 o 
  -2  18   3      863.09      849.33     40.76 o 
  -1  18   3       98.39      112.42     18.99 o 
   0  18   3      137.11      137.99     22.35 o 
   1  18   3       44.28       76.57     22.42 o 
   2  18   3      551.25      527.76     38.08 o 
  -4  19   3       96.81      173.94     36.17 o 
  -3  19   3       50.60       26.04     18.91 o 
  -2  19   3       16.47       81.72     45.99 o 
  -1  19   3      101.04      144.97     20.61 o 
   0  19   3       44.48       93.97     29.69 o 
   1  19   3      179.39      230.26     28.51 o 
  -3  20   3      211.51      203.15     33.68 o 
  -2  20   3       27.97       36.49     20.16 o 
  -1  20   3      265.52      271.27     33.78 o 
   0  20   3       66.96       46.49     19.46 o 
   1  20   3       52.95       59.81     23.62 o 
  -2  21   3      264.66      365.70     39.60 o 
  -1  21   3      161.25      202.30     32.56 o 
   0  21   3       26.62       49.39     28.81 o 
  -7   0   4     2081.60     2142.37    113.70 o 
  -6   0   4     1766.63     1782.40     80.37 o 
  -5   0   4       88.83      106.34     12.46 o 
  -4   0   4    28323.72    28213.25    375.68 o 
  -3   0   4    12711.40    12210.64    154.15 o 
  -2   0   4       18.68       36.99     11.09 o 
  -1   0   4      492.09      519.08     13.03 o 
   0   0   4     2885.39     3514.75     50.06 o 
   1   0   4     2829.34     2524.97     50.87 o 
   2   0   4     2898.18     2642.91     65.63 o 
   3   0   4      346.68      337.20     28.10 o 
   4   0   4      344.68      331.76     33.40 o 
  -7   1   4        5.78       27.37     17.62 o 
  -6   1   4      392.98      437.96     31.19 o 
  -5   1   4     1532.11     1594.25     27.28 o 
  -4   1   4     8424.84     8164.95     88.92 o 
  -3   1   4     2828.63     2822.41     32.51 o 
  -2   1   4     5352.00     5281.35     56.26 o 
  -1   1   4     1139.77     1194.66     17.18 o 
   0   1   4     3209.85     2938.40     31.02 o 
   1   1   4      832.40      817.53     27.63 o 
   2   1   4        9.21       -0.98      7.42 o 
   3   1   4     1274.94     1352.56     37.46 o 
   4   1   4     2919.89     2878.38    101.40 o 
  -7   2   4      536.63      545.53     39.27 o 
  -6   2   4      920.95      949.01     32.36 o 
  -5   2   4       11.70       42.23     14.65 o 
  -4   2   4        4.73       31.57     11.13 o 
  -3   2   4    21146.65    20696.82    172.92 o 
  -2   2   4     4213.69     3967.16     38.15 o 
  -1   2   4      114.22      128.30     14.42 o 
   0   2   4      155.14      172.76      5.75 o 
   1   2   4     3369.37     3225.52     44.34 o 
   2   2   4     2529.52     2442.14     44.13 o 
   3   2   4      963.76      965.07     30.84 o 
   4   2   4      154.64      197.08     28.50 o 
  -7   3   4        0.24       67.97     38.51 o 
  -6   3   4      410.94      443.46     27.37 o 
  -5   3   4     1562.81     1598.41     38.47 o 
  -4   3   4     2205.11     2141.33     29.10 o 
  -3   3   4      597.79      600.24     16.94 o 
  -2   3   4      422.07      416.89      9.56 o 
  -1   3   4     2702.79     2794.41     35.25 o 
   0   3   4     8853.03     8909.78     78.21 o 
   1   3   4     4525.96     4540.32     57.66 o 
   2   3   4       16.07       12.14      7.25 o 
   3   3   4      139.91      159.15     15.04 o 
   4   3   4      293.80      315.55     23.44 o 
  -7   4   4      477.67      453.83     36.63 o 
  -6   4   4      482.09      458.56     24.85 o 
  -5   4   4     1187.01     1127.90     31.74 o 
  -4   4   4     1428.44     1392.15     19.57 o 
  -3   4   4     2788.20     2638.17     31.06 o 
  -2   4   4     1129.16      976.70     14.17 o 
  -1   4   4      153.00      251.22      8.00 o 
   0   4   4      311.04      317.68     10.50 o 
   1   4   4     4392.92     4361.54     72.96 o 
   2   4   4     3744.28     3632.10     58.42 o 
   3   4   4     1167.60     1144.33     41.99 o 
   4   4   4       25.71       24.08     20.24 o 
  -7   5   4       20.42       55.87     34.17 o 
  -6   5   4       72.98       96.91     14.76 o 
  -5   5   4      848.62      871.58     28.03 o 
  -4   5   4     2592.53     2584.06     45.95 o 
  -3   5   4       37.36       75.04      8.00 o 
  -2   5   4     1521.68     1598.21     20.79 o 
  -1   5   4     1694.39     1638.15     19.39 o 
   0   5   4     3018.98     3190.02     42.19 o 
   1   5   4     5480.65     5566.90     90.23 o 
   2   5   4      424.61      418.65     17.37 o 
   3   5   4      191.63      236.48     16.87 o 
   4   5   4      129.02      173.20     23.95 o 
  -7   6   4      181.45      225.32     47.33 o 
  -6   6   4      160.67      167.64     17.56 o 
  -5   6   4      324.25      336.10     18.24 o 
  -4   6   4      221.47      251.95     14.55 o 
  -3   6   4      539.81      504.59     16.19 o 
  -2   6   4     2065.28     1845.46     24.37 o 
  -1   6   4     2879.50     3116.64     42.32 o 
   0   6   4      139.04      134.71      6.90 o 
   1   6   4      659.59      640.37     17.57 o 
   2   6   4     5764.27     5671.17     93.85 o 
   3   6   4       98.43      107.15     12.95 o 
   4   6   4       10.98       68.50     32.81 o 
  -7   7   4      118.57      134.64     21.28 o 
  -6   7   4        5.71       20.33     22.75 o 
  -5   7   4      667.03      673.92     26.49 o 
  -4   7   4      787.32      792.93     24.15 o 
  -3   7   4        1.22       25.62     14.76 o 
  -2   7   4       21.20       59.92     11.18 o 
  -1   7   4     3491.67     3535.03     42.53 o 
   0   7   4     1066.01     1164.90     20.64 o 
   1   7   4      325.51      339.43     13.65 o 
   2   7   4      292.03      324.50     15.82 o 
   3   7   4      972.15      936.90     28.84 o 
   4   7   4       93.61      127.19     24.55 o 
  -7   8   4      126.62      120.31     27.11 o 
  -6   8   4      268.31      247.21     21.36 o 
  -5   8   4        4.16        2.23      7.84 o 
  -4   8   4       21.65       40.83      8.57 o 
  -3   8   4     3121.23     3033.43     59.68 o 
  -2   8   4     5758.18     6172.56     71.49 o 
  -1   8   4       66.72       38.25      7.06 o 
   0   8   4       16.00       35.26      6.94 o 
   1   8   4      479.89      480.83     19.32 o 
   2   8   4      364.62      388.09     16.97 o 
   3   8   4       10.19       37.64     17.37 o 
   4   8   4       33.10       29.97     18.96 o 
  -7   9   4       14.50       64.16     24.70 o 
  -6   9   4      165.67      172.66     26.16 o 
  -5   9   4      129.99      121.98     13.79 o 
  -4   9   4      275.20      282.83     24.56 o 
  -3   9   4        1.60       -7.39      4.92 o 
  -2   9   4       16.37       27.52      6.06 o 
  -1   9   4      611.05      647.13     16.17 o 
   0   9   4      991.33     1072.69     21.76 o 
   1   9   4     1243.66     1323.74     30.33 o 
   2   9   4     3158.08     3175.07     67.13 o 
   3   9   4     1231.57     1205.56     41.48 o 
   4   9   4        1.06      -16.30     18.13 o 
  -7  10   4        9.91       53.97     22.93 o 
  -6  10   4       11.73       16.74     17.91 o 
  -5  10   4       62.81       94.44     16.15 o 
  -4  10   4       87.44       87.91     11.23 o 
  -3  10   4      309.32      292.21     11.58 o 
  -2  10   4       67.68       70.34      8.23 o 
  -1  10   4      267.61      302.90     13.58 o 
   0  10   4      302.15      300.71     12.90 o 
   1  10   4      227.18      227.10     29.34 o 
   2  10   4      451.07      432.66     24.55 o 
   3  10   4        0.18       24.85     16.41 o 
  -6  11   4        0.11       43.11     35.45 o 
  -5  11   4        8.38       61.66     20.51 o 
  -4  11   4       14.85       19.44      8.71 o 
  -3  11   4        9.26       28.68     13.09 o 
  -2  11   4       78.02      111.72     14.13 o 
  -1  11   4       49.62       53.85      7.94 o 
   0  11   4       30.23       42.13      7.59 o 
   1  11   4      318.25      318.80     44.13 o 
   2  11   4      184.04      201.29     28.35 o 
   3  11   4       88.48      148.53     20.69 o 
  -6  12   4       28.23       27.38     20.96 o 
  -5  12   4       66.64       91.90     22.55 o 
  -4  12   4      545.36      566.21     32.13 o 
  -3  12   4      706.62      724.97     21.91 o 
  -2  12   4      575.17      612.02     20.37 o 
  -1  12   4       10.54       35.60     15.74 o 
   0  12   4      119.00      154.13     16.09 o 
   1  12   4      156.93      209.02     18.30 o 
   2  12   4      130.11      156.31     19.08 o 
   3  12   4       20.06       68.50     20.68 o 
  -6  13   4       42.77       54.34     25.42 o 
  -5  13   4      376.95      407.93     35.27 o 
  -4  13   4       62.95       87.98     12.59 o 
  -3  13   4      297.73      306.84     15.52 o 
  -2  13   4      586.44      593.49     22.15 o 
  -1  13   4      862.74      897.41     24.20 o 
   0  13   4      682.99      651.60     29.38 o 
   1  13   4      222.97      221.73     30.31 o 
   2  13   4       92.76      110.10     22.84 o 
   3  13   4      388.43      427.64     57.26 o 
  -6  14   4       46.91       19.82     19.57 o 
  -5  14   4       94.88       87.93     35.83 o 
  -4  14   4     1648.83     1660.42     64.59 o 
  -3  14   4      202.51      193.69     22.94 o 
  -2  14   4     1115.01     1147.76     32.01 o 
  -1  14   4       30.49       64.87     13.07 o 
   0  14   4      795.05      832.81     33.54 o 
   1  14   4       21.56       40.80     14.56 o 
   2  14   4       87.00      153.88     21.29 o 
   3  14   4       15.80        5.75     21.19 o 
  -5  15   4      423.52      391.28     39.95 o 
  -4  15   4      755.20      796.06     46.63 o 
  -3  15   4      385.70      385.39     19.91 o 
  -2  15   4      164.26      133.83     14.31 o 
  -1  15   4     1263.26     1156.27     42.45 o 
   0  15   4      653.34      600.95     30.81 o 
   1  15   4     1151.02     1032.91     45.38 o 
   2  15   4        9.43      -20.37     15.69 o 
  -5  16   4       11.40       63.40     23.44 o 
  -4  16   4      358.97      387.58     35.65 o 
  -3  16   4      455.83      441.88     46.12 o 
  -2  16   4     1798.97     1821.00     45.64 o 
  -1  16   4      702.16      718.30     35.48 o 
   0  16   4      507.35      479.72     30.28 o 
   1  16   4     2310.69     2071.06     65.98 o 
   2  16   4      456.03      490.75     36.59 o 
  -5  17   4      515.56      558.23     46.86 o 
  -4  17   4       95.64      113.33     27.51 o 
  -3  17   4      191.58      184.78     22.44 o 
  -2  17   4       58.42       76.31     17.75 o 
  -1  17   4      605.33      689.87     38.79 o 
   0  17   4     4295.11     3997.34     98.73 o 
   1  17   4      628.67      565.61     36.12 o 
   2  17   4        2.08        0.56     15.63 o 
  -4  18   4       43.35      106.16     34.64 o 
  -3  18   4     1013.62      942.02     43.50 o 
  -2  18   4     2210.82     2134.39     53.76 o 
  -1  18   4       49.83       87.07     20.11 o 
   0  18   4      507.85      512.78     34.36 o 
   1  18   4      729.85      723.46     44.65 o 
  -4  19   4      353.87      361.03     42.35 o 
  -3  19   4       40.56       40.04     19.77 o 
  -2  19   4      292.64      294.92     33.16 o 
  -1  19   4     1466.06     1453.61     56.35 o 
   0  19   4     1836.38     1767.80     63.98 o 
   1  19   4      517.03      560.03     41.92 o 
  -3  20   4     1318.83     1180.36    114.20 o 
  -2  20   4     1187.22     1279.17     66.95 o 
  -1  20   4     1020.90     1023.51     48.42 o 
   0  20   4       23.00       13.79     16.79 o 
  -2  21   4      294.22      273.93     36.72 o 
  -1  21   4     1331.77     1426.20     85.69 o 
  -7   1   5        0.75       29.56     18.62 o 
  -6   1   5       39.31       28.07      9.34 o 
  -5   1   5       79.21       81.12     13.53 o 
  -4   1   5     3933.57     4195.67     52.37 o 
  -3   1   5      548.75      589.21     12.13 o 
  -2   1   5      741.47      717.70     10.73 o 
  -1   1   5     4157.45     4777.49     69.03 o 
   0   1   5        7.62        6.31      3.25 o 
   1   1   5      253.42      318.01     17.46 o 
   2   1   5       24.99       30.00      9.35 o 
   3   1   5       64.64      161.37     30.29 o 
   4   1   5       35.59       51.53     17.06 o 
  -7   2   5      171.66      185.51     27.87 o 
  -6   2   5        3.04        4.68     10.20 o 
  -5   2   5       37.36       29.49      6.75 o 
  -4   2   5      161.38      182.61     10.57 o 
  -3   2   5      161.68      133.13      6.47 o 
  -2   2   5       17.00       20.03      3.88 o 
  -1   2   5     1187.79     1308.20     23.21 o 
   0   2   5     1322.59     1310.70     19.94 o 
   1   2   5      987.10     1002.61     22.91 o 
   2   2   5       40.58       75.31     11.17 o 
   3   2   5       24.29       32.77     13.56 o 
   4   2   5        1.68       54.64     25.51 o 
  -7   3   5      126.04      160.79     30.87 o 
  -6   3   5       97.25      124.95     14.80 o 
  -5   3   5      492.03      526.03     20.73 o 
  -4   3   5     2671.50     2681.04     43.95 o 
  -3   3   5       97.93      126.30     14.48 o 
  -2   3   5      490.49      519.64     16.44 o 
  -1   3   5      125.98      127.13      8.01 o 
   0   3   5      312.27      371.47      9.55 o 
   1   3   5       50.89       71.00     11.33 o 
   2   3   5        5.64       11.57      8.48 o 
   3   3   5      247.65      251.78     20.39 o 
   4   3   5       55.22      110.81     23.03 o 
  -7   4   5      423.66      421.79     44.85 o 
  -6   4   5        1.51        7.92      9.37 o 
  -5   4   5       69.27       78.97     11.71 o 
  -4   4   5      280.81      276.27     10.03 o 
  -3   4   5     2877.09     2849.27     38.15 o 
  -2   4   5     4244.51     4315.98     57.82 o 
  -1   4   5       89.84      108.72     15.07 o 
   0   4   5     4686.67     4666.08     52.24 o 
   1   4   5      654.97      616.40     18.15 o 
   2   4   5      556.63      533.53     22.04 o 
   3   4   5        0.55       25.66     16.64 o 
  -7   5   5        0.76       49.89     18.03 o 
  -6   5   5      309.33      309.90     21.35 o 
  -5   5   5      355.52      300.03     18.15 o 
  -4   5   5      221.83      233.66     11.13 o 
  -3   5   5      141.91      188.44      8.17 o 
  -2   5   5     1322.64     1241.85     23.57 o 
  -1   5   5     2148.29     2170.73     36.60 o 
   0   5   5      897.57      906.72     16.73 o 
   1   5   5      383.38      371.01     14.33 o 
   2   5   5      671.44      626.35     22.84 o 
   3   5   5     1137.22     1062.83     36.66 o 
  -7   6   5      615.93      681.29     35.32 o 
  -6   6   5      123.30      140.92     21.56 o 
  -5   6   5      389.04      363.17     22.98 o 
  -4   6   5     3024.20     2974.58     41.31 o 
  -3   6   5     4669.20     4582.34     54.90 o 
  -2   6   5     5089.79     5086.16     54.47 o 
  -1   6   5      402.34      452.79      9.88 o 
   0   6   5     3877.40     3897.78     49.38 o 
   1   6   5     6431.16     6298.19     86.30 o 
   2   6   5       24.82       18.14      9.40 o 
   3   6   5       21.40       39.60     12.72 o 
  -7   7   5      594.24      541.62     33.69 o 
  -6   7   5       24.92       60.50     14.99 o 
  -5   7   5      173.59      193.34     34.77 o 
  -4   7   5      245.97      232.48     11.68 o 
  -3   7   5     1186.99     1248.93     29.07 o 
  -2   7   5     4366.85     4326.52     53.20 o 
  -1   7   5     4573.79     4586.53     54.79 o 
   0   7   5      575.98      569.38     21.86 o 
   1   7   5      113.72      139.00     14.41 o 
   2   7   5       29.36       41.16     11.44 o 
   3   7   5      210.69      217.06     20.39 o 
  -7   8   5      605.26      590.78     35.77 o 
  -6   8   5      543.18      569.08     44.33 o 
  -5   8   5      213.83      223.33     16.32 o 
  -4   8   5     2835.17     2755.55     41.22 o 
  -3   8   5     6823.99     6786.24     82.15 o 
  -2   8   5     2288.72     2267.75     34.46 o 
  -1   8   5      480.91      455.70     15.02 o 
   0   8   5     1858.96     1786.60     32.29 o 
   1   8   5     1978.20     2002.01     38.43 o 
   2   8   5     2589.59     2487.94     57.48 o 
   3   8   5       90.65       86.15     16.27 o 
  -7   9   5       16.13      117.84     36.20 o 
  -6   9   5     1946.62     1885.61     53.79 o 
  -5   9   5     1819.12     1787.48     49.30 o 
  -4   9   5       51.00       85.17     17.20 o 
  -3   9   5      725.00      762.24     19.53 o 
  -2   9   5     1232.17     1223.41     24.21 o 
  -1   9   5     3642.17     3569.80     51.20 o 
   0   9   5     3933.67     3748.45     82.21 o 
   1   9   5     1483.08     1591.73     34.38 o 
   2   9   5     1221.33     1160.46     40.54 o 
   3   9   5      615.13      601.40     32.78 o 
  -7  10   5      562.08      595.34     45.64 o 
  -6  10   5      280.22      311.77     23.48 o 
  -5  10   5      218.94      263.59     21.16 o 
  -4  10   5     2488.35     2330.99     48.71 o 
  -3  10   5     1366.39     1319.84     27.15 o 
  -2  10   5     1667.46     1657.81     31.50 o 
  -1  10   5       87.98       92.95     13.90 o 
   0  10   5      257.32      262.77     15.85 o 
   1  10   5     4235.69     4146.60     79.50 o 
   2  10   5     1331.52     1317.02     41.93 o 
   3  10   5      284.25      244.16     45.54 o 
  -7  11   5      184.93      251.70     57.14 o 
  -6  11   5     1418.79     1456.94     67.14 o 
  -5  11   5     3221.88     3175.36     70.39 o 
  -4  11   5      694.69      603.77     28.63 o 
  -3  11   5        0.90        9.89     12.58 o 
  -2  11   5      522.33      467.68     17.61 o 
  -1  11   5     1620.88     1617.52     40.34 o 
   0  11   5     2261.10     2174.93     41.23 o 
   1  11   5      308.82      324.03     19.82 o 
   2  11   5      392.19      394.24     29.79 o 
   3  11   5      894.68      869.04     67.96 o 
  -6  12   5      266.48      326.43     34.44 o 
  -5  12   5      421.45      471.86     38.15 o 
  -4  12   5     1078.83     1013.33     24.43 o 
  -3  12   5     3960.49     3937.62     64.63 o 
  -2  12   5     1073.31     1015.18     27.94 o 
  -1  12   5       66.48      148.59     23.34 o 
   0  12   5      388.63      363.75     24.63 o 
   1  12   5      721.14      749.68     32.39 o 
   2  12   5     1601.16     1556.13     52.46 o 
  -6  13   5      826.85      754.31     51.24 o 
  -5  13   5      903.29      858.70     48.31 o 
  -4  13   5      721.73      771.44     30.81 o 
  -3  13   5       18.67        7.45      9.88 o 
  -2  13   5      961.54      965.39     50.58 o 
  -1  13   5     3424.68     3379.87     89.37 o 
   0  13   5     1472.08     1467.00     46.12 o 
   1  13   5       11.55       -7.80     10.84 o 
   2  13   5      295.20      289.74     25.86 o 
  -6  14   5        6.10       35.69     24.57 o 
  -5  14   5        3.93       27.25     19.65 o 
  -4  14   5     3833.55     3796.29     83.51 o 
  -3  14   5     1889.50     1830.35     43.84 o 
  -2  14   5      125.89      134.69     13.79 o 
  -1  14   5       88.84      118.04     15.72 o 
   0  14   5      138.29      169.41     18.52 o 
   1  14   5     1003.04     1025.65     41.45 o 
   2  14   5     1040.39     1012.00     55.96 o 
  -6  15   5     1683.74     1598.67     84.20 o 
  -5  15   5      232.66      286.74     49.15 o 
  -4  15   5      565.82      522.63     48.21 o 
  -3  15   5      498.08      455.46     23.38 o 
  -2  15   5      446.72      441.10     21.51 o 
  -1  15   5     1079.98     1262.32     46.52 o 
   0  15   5     1863.37     1754.60     52.00 o 
   1  15   5       80.67      121.72     19.94 o 
   2  15   5      309.11      306.53     38.33 o 
  -5  16   5      269.59      308.32     38.39 o 
  -4  16   5       23.88       42.03     20.45 o 
  -3  16   5     1343.51     1297.14     45.53 o 
  -2  16   5      749.76      720.36     28.87 o 
  -1  16   5        0.60        2.33     11.42 o 
   0  16   5      798.33      762.17     38.31 o 
   1  16   5      553.35      572.30     42.91 o 
  -5  17   5      429.48      430.37     43.90 o 
  -4  17   5     1304.44     1200.09     60.11 o 
  -3  17   5      255.99      238.78     20.51 o 
  -2  17   5      807.54      798.23     29.67 o 
  -1  17   5     1545.52     1603.44     60.33 o 
   0  17   5      402.92      366.80     28.71 o 
   1  17   5      174.17      202.36     31.48 o 
  -4  18   5       93.02      114.08     28.18 o 
  -3  18   5       20.25       81.78     26.46 o 
  -2  18   5      145.31      184.94     24.75 o 
  -1  18   5      132.91      162.61     26.01 o 
   0  18   5      322.11      307.15     28.58 o 
   1  18   5      359.96      331.56     38.69 o 
  -4  19   5      244.46      254.67     38.98 o 
  -3  19   5      194.17      192.36     24.79 o 
  -2  19   5       90.36      101.09     21.16 o 
  -1  19   5      380.01      458.19     36.10 o 
   0  19   5      316.39      361.64     41.52 o 
  -3  20   5        6.12       34.96     29.20 o 
  -2  20   5       63.93      105.63     54.34 o 
  -1  20   5      209.67      243.28     36.32 o 
  -8   0   6     1034.63     1016.54    130.84 o 
  -7   0   6      185.31      264.57     42.75 o 
  -6   0   6     3349.12     3422.14    121.74 o 
  -5   0   6       10.17       21.60     14.48 o 
  -4   0   6     1858.68     1683.38     38.90 o 
  -3   0   6     4617.89     4497.07     86.44 o 
  -2   0   6     3956.24     4152.31     57.63 o 
  -1   0   6      160.70      130.53     14.70 o 
   0   0   6     2391.74     2321.47     49.11 o 
   1   0   6     1537.75     1486.32     45.49 o 
   2   0   6      366.24      431.52     31.97 o 
   3   0   6        5.56        4.16     16.02 o 
  -8   1   6       37.71      147.65     89.74 o 
  -7   1   6     1328.89     1259.33     56.91 o 
  -6   1   6     2014.88     1913.94     57.09 o 
  -5   1   6     1277.38     1268.26     26.98 o 
  -4   1   6      218.52      242.21     14.16 o 
  -3   1   6     3386.60     3316.41     38.64 o 
  -2   1   6     1116.81     1112.05     23.74 o 
  -1   1   6      801.98      705.02     17.56 o 
   0   1   6      259.61      226.72      9.29 o 
   1   1   6      175.15      171.66     11.84 o 
   2   1   6     3875.00     3427.15     68.57 o 
   3   1   6     1933.80     1770.10     53.72 o 
  -8   2   6      763.36      758.40     59.52 o 
  -7   2   6      171.26      297.50     50.72 o 
  -6   2   6      429.76      384.53     20.48 o 
  -5   2   6     1514.35     1497.10     30.10 o 
  -4   2   6     4371.47     4361.50     55.45 o 
  -3   2   6     4978.81     5095.58     55.97 o 
  -2   2   6      703.46      662.15     17.38 o 
  -1   2   6      814.95      887.04     28.30 o 
   0   2   6     1932.74     1837.97     30.21 o 
   1   2   6     3198.24     3128.89     57.51 o 
   2   2   6     2241.03     2074.01     49.16 o 
   3   2   6      167.35      193.96     20.36 o 
  -7   3   6      741.29      792.05     41.71 o 
  -6   3   6      539.02      522.78     39.22 o 
  -5   3   6      826.67      851.52     21.68 o 
  -4   3   6      363.02      386.12     17.24 o 
  -3   3   6     2879.41     2932.92     37.15 o 
  -2   3   6     6728.45     6847.54     88.79 o 
  -1   3   6     1905.40     1935.93     34.10 o 
   0   3   6      683.51      672.74     15.08 o 
   1   3   6      554.29      582.41     21.07 o 
   2   3   6      255.05      273.15     18.00 o 
   3   3   6     1111.20     1035.87     38.29 o 
  -7   4   6      598.51      573.45     39.40 o 
  -6   4   6       64.42       91.16     18.30 o 
  -5   4   6      193.83      189.52     11.99 o 
  -4   4   6     2005.28     2064.87     37.03 o 
  -3   4   6     3087.48     2975.00     38.06 o 
  -2   4   6       85.66      125.93     14.41 o 
  -1   4   6     1314.17     1395.39     30.08 o 
   0   4   6     2216.45     2193.02     31.98 o 
   1   4   6     4124.14     3993.06     71.95 o 
   2   4   6      433.36      445.20     23.32 o 
   3   4   6        4.72       56.61     32.83 o 
  -7   5   6      243.93      282.03     24.81 o 
  -6   5   6      752.01      743.42     34.83 o 
  -5   5   6       63.79       67.39     11.87 o 
  -4   5   6       43.50       49.77     10.67 o 
  -3   5   6      289.10      336.72     11.24 o 
  -2   5   6     4446.66     4300.80     65.38 o 
  -1   5   6     3064.77     3078.21     51.32 o 
   0   5   6     3263.14     3198.18     59.42 o 
   1   5   6       33.67       44.11     10.38 o 
   2   5   6      251.26      221.78     16.56 o 
   3   5   6      212.60      187.23     27.84 o 
  -7   6   6      169.94      180.72     20.47 o 
  -6   6   6        3.15       -0.37      9.43 o 
  -5   6   6       64.70       81.88     12.56 o 
  -4   6   6     1242.26     1208.29     24.25 o 
  -3   6   6     7528.11     7647.40     87.35 o 
  -2   6   6      177.04      189.00     14.82 o 
  -1   6   6      257.16      285.63     15.24 o 
   0   6   6     2263.70     2221.52     48.88 o 
   1   6   6      898.17      871.87     25.84 o 
   2   6   6      179.72      197.05     16.95 o 
   3   6   6        2.92        5.44     14.85 o 
  -7   7   6      265.49      262.35     24.66 o 
  -6   7   6      175.31      219.80     19.36 o 
  -5   7   6       50.74       67.20     12.78 o 
  -4   7   6      947.86      954.34     30.63 o 
  -3   7   6      820.72      881.68     19.58 o 
  -2   7   6     3306.77     3294.23     58.74 o 
  -1   7   6       22.17       27.09      8.93 o 
   0   7   6      107.64      104.82     12.92 o 
   1   7   6      418.47      448.89     17.58 o 
   2   7   6      280.35      281.55     25.39 o 
   3   7   6      259.57      268.94     32.83 o 
  -7   8   6       28.94       19.33     13.95 o 
  -6   8   6        0.46       -9.16     11.01 o 
  -5   8   6      330.46      314.15     24.91 o 
  -4   8   6     1368.34     1354.77     29.41 o 
  -3   8   6      280.86      255.07     15.69 o 
  -2   8   6      254.58      264.72     19.24 o 
  -1   8   6      213.12      251.55     23.73 o 
   0   8   6     1138.70     1113.82     33.32 o 
   1   8   6      152.58      163.07     14.50 o 
   2   8   6       68.81       74.04     20.41 o 
  -7   9   6       22.72       61.92     17.76 o 
  -6   9   6       43.14       57.62     14.63 o 
  -5   9   6      286.25      246.34     20.47 o 
  -4   9   6      754.87      747.17     22.38 o 
  -3   9   6       65.76       94.69      9.38 o 
  -2   9   6     1640.44     1669.54     28.99 o 
  -1   9   6      546.19      541.55     21.74 o 
   0   9   6     2107.26     2081.16     49.18 o 
   1   9   6      755.70      790.51     33.08 o 
   2   9   6        9.67       40.94     18.70 o 
  -7  10   6        5.56       41.83     22.60 o 
  -6  10   6       40.61       47.28     15.83 o 
  -5  10   6        4.32        2.62      8.56 o 
  -4  10   6        0.83       47.39     21.32 o 
  -3  10   6       61.78       72.15      8.71 o 
  -2  10   6       35.02       58.19     10.38 o 
  -1  10   6      106.54      138.21     22.04 o 
   0  10   6      308.21      297.64     22.15 o 
   1  10   6        1.02       -4.25     13.66 o 
   2  10   6        2.87        7.28     14.50 o 
  -7  11   6       41.79       79.59     24.75 o 
  -6  11   6       35.25       57.11     26.69 o 
  -5  11   6       18.53       38.09     18.15 o 
  -4  11   6      427.71      430.61     16.86 o 
  -3  11   6        6.49        7.16      6.71 o 
  -2  11   6       51.97       62.86     10.50 o 
  -1  11   6      181.09      202.52     43.23 o 
   0  11   6      359.26      429.37     30.91 o 
   1  11   6      282.31      259.58     27.85 o 
   2  11   6       23.52        6.33     16.56 o 
  -6  12   6       32.38       51.03     25.63 o 
  -5  12   6      412.69      384.71     23.82 o 
  -4  12   6       31.12       40.27      8.94 o 
  -3  12   6      190.59      192.84     14.19 o 
  -2  12   6      354.04      325.27     16.25 o 
  -1  12   6      278.37      264.27     15.05 o 
   0  12   6      639.79      591.31     33.78 o 
   1  12   6       39.96       78.75     21.92 o 
   2  12   6       31.57       22.60     22.15 o 
  -6  13   6      206.38      200.47     31.71 o 
  -5  13   6       52.09       69.93     15.23 o 
  -4  13   6        5.65        5.83      8.07 o 
  -3  13   6      133.60      148.27     15.16 o 
  -2  13   6      612.16      574.13     22.19 o 
  -1  13   6      464.99      408.73     19.79 o 
   0  13   6       48.10       83.04     20.41 o 
   1  13   6      543.78      607.95     59.08 o 
   2  13   6      365.77      401.42     40.00 o 
  -6  14   6       74.80       99.24     27.81 o 
  -5  14   6       59.44       84.15     29.42 o 
  -4  14   6      222.18      226.94     16.75 o 
  -3  14   6      386.98      367.36     20.03 o 
  -2  14   6        0.61       14.51      9.34 o 
  -1  14   6        2.00       33.30     24.62 o 
   0  14   6      373.89      398.65     32.55 o 
   1  14   6      360.48      314.55     36.38 o 
  -6  15   6      656.06      606.60     53.24 o 
  -5  15   6      147.07      158.97     30.00 o 
  -4  15   6       54.71       54.25     15.49 o 
  -3  15   6      141.61      133.65     15.38 o 
  -2  15   6      279.84      320.44     20.32 o 
  -1  15   6     1734.24     1669.96     63.03 o 
   0  15   6       14.14       15.22     17.22 o 
   1  15   6      716.63      702.73     50.64 o 
  -5  16   6      222.92      236.29     42.73 o 
  -4  16   6     1744.85     1662.40     55.40 o 
  -3  16   6     1321.83     1274.42     38.92 o 
  -2  16   6       48.73       70.01     17.20 o 
  -1  16   6     1089.33      930.09     52.84 o 
   0  16   6     1186.38     1169.05     62.21 o 
   1  16   6      751.86      790.72     53.82 o 
  -5  17   6      379.75      588.13     60.77 o 
  -4  17   6        1.29        0.15     14.76 o 
  -3  17   6       74.03      100.47     16.05 o 
  -2  17   6     2404.23     2310.59     69.33 o 
  -1  17   6     1569.23     1566.18     66.50 o 
   0  17   6       79.82       57.87     25.90 o 
  -4  18   6     1644.51     1460.23     68.46 o 
  -3  18   6      361.12      328.16     25.31 o 
  -2  18   6      146.69      194.38     29.97 o 
  -1  18   6      120.92      151.79     31.43 o 
   0  18   6     1540.64     1431.01     75.61 o 
  -3  19   6      533.90      488.82     49.19 o 
  -2  19   6      893.08      957.83     55.92 o 
  -1  19   6     1860.52     1743.89     82.24 o 
  -8   1   7       24.08      142.79    114.07 o 
  -7   1   7       73.64      154.92     32.37 o 
  -6   1   7     1922.47     1852.44     40.78 o 
  -5   1   7      231.27      241.16     13.07 o 
  -4   1   7        2.41        3.13      4.97 o 
  -3   1   7     1292.51     1393.61     22.36 o 
  -2   1   7        0.47       12.20      4.84 o 
  -1   1   7      107.51      126.04      9.35 o 
   0   1   7        7.16       39.53     23.16 o 
   1   1   7       46.08       77.72     20.90 o 
   2   1   7      113.75      175.20     23.73 o 
  -8   2   7        8.30       10.49     21.51 o 
  -7   2   7       17.77       69.07     24.58 o 
  -6   2   7      137.51      149.68     18.25 o 
  -5   2   7        2.65       13.74      7.43 o 
  -4   2   7        3.65       18.71      9.63 o 
  -3   2   7      781.12      820.73     15.75 o 
  -2   2   7       51.72       81.73      9.18 o 
  -1   2   7     2324.24     2334.27     41.42 o 
   0   2   7       87.87      139.26     15.78 o 
   1   2   7      364.04      390.61     24.28 o 
   2   2   7       97.09      132.27     29.28 o 
  -8   3   7       68.60       89.25     24.80 o 
  -7   3   7      425.98      508.40     36.18 o 
  -6   3   7      880.58      831.67     30.79 o 
  -5   3   7      520.23      511.97     17.30 o 
  -4   3   7      716.69      683.73     16.53 o 
  -3   3   7       21.78       45.37     11.95 o 
  -2   3   7     1244.07     1336.63     41.68 o 
  -1   3   7       12.20       14.87      6.42 o 
   0   3   7        0.75      -34.97     24.18 o 
   1   3   7      122.30      152.47     18.13 o 
   2   3   7      338.32      293.35     27.60 o 
  -8   4   7       46.11       19.21     23.10 o 
  -7   4   7        1.89        1.72     10.61 o 
  -6   4   7       90.83      113.52     15.94 o 
  -5   4   7      478.50      476.40     16.90 o 
  -4   4   7     1821.16     1772.95     31.77 o 
  -3   4   7      219.67      203.51     16.32 o 
  -2   4   7      211.93      245.02     17.85 o 
  -1   4   7      275.49      277.31     14.87 o 
   0   4   7      555.88      619.79     24.39 o 
   1   4   7      547.19      598.53     33.01 o 
   2   4   7       75.39      109.82     19.59 o 
  -7   5   7      371.86      411.61     27.73 o 
  -6   5   7      474.09      418.92     24.80 o 
  -5   5   7      103.95      125.11     11.48 o 
  -4   5   7      965.67      959.07     22.27 o 
  -3   5   7     1911.90     1862.64     40.13 o 
  -2   5   7     2936.34     2921.99     54.88 o 
  -1   5   7     1282.91     1331.21     34.32 o 
   0   5   7      752.38      818.65     29.03 o 
   1   5   7     1103.18     1003.20     40.45 o 
   2   5   7      447.15      507.53     34.53 o 
  -7   6   7        2.94        8.55     13.01 o 
  -6   6   7      181.78      186.30     20.12 o 
  -5   6   7     1080.83     1057.18     25.62 o 
  -4   6   7     2877.65     2762.00     45.33 o 
  -3   6   7     1758.31     1723.46     39.32 o 
  -2   6   7       83.67      117.42     11.90 o 
  -1   6   7     2601.40     2735.62     55.36 o 
   0   6   7       10.37       26.54     11.11 o 
   1   6   7       49.94       98.71     17.92 o 
   2   6   7       47.50      120.32     22.68 o 
  -7   7   7      376.92      357.15     26.94 o 
  -6   7   7     1013.91     1072.88     62.00 o 
  -5   7   7      148.35      152.90     11.58 o 
  -4   7   7     1764.50     1732.12     44.28 o 
  -3   7   7     3747.93     3710.80     70.98 o 
  -2   7   7     1176.24     1168.19     34.10 o 
  -1   7   7       89.03      114.39     13.06 o 
   0   7   7      888.48      840.45     32.86 o 
   1   7   7      236.38      282.85     23.67 o 
   2   7   7      747.23      722.18     46.47 o 
  -7   8   7       43.88       76.97     19.28 o 
  -6   8   7      293.48      316.32     23.80 o 
  -5   8   7     1519.12     1484.86     41.41 o 
  -4   8   7     1958.61     1922.14     37.33 o 
  -3   8   7      798.06      782.35     28.32 o 
  -2   8   7       87.32       97.52     13.32 o 
  -1   8   7      283.32      335.52     21.82 o 
   0   8   7     3735.12     3774.25     80.74 o 
   1   8   7      594.49      670.40     34.66 o 
   2   8   7       14.04       18.74     17.41 o 
  -7   9   7     1065.39     1011.60     45.29 o 
  -6   9   7      705.82      808.14     40.39 o 
  -5   9   7      764.61      749.97     29.38 o 
  -4   9   7      129.19      138.68     10.85 o 
  -3   9   7     3431.19     3431.76     70.24 o 
  -2   9   7     3261.19     3276.14     66.82 o 
  -1   9   7     2859.31     2812.18     62.97 o 
   0   9   7      242.90      244.65     20.76 o 
   1   9   7      728.69      716.09     43.46 o 
   2   9   7     1058.31     1002.19     54.34 o 
  -7  10   7      151.36      239.80     34.40 o 
  -6  10   7      373.82      394.17     27.09 o 
  -5  10   7      401.15      399.32     24.95 o 
  -4  10   7     1310.58     1307.02     42.45 o 
  -3  10   7      411.19      392.55     22.48 o 
  -2  10   7       66.64       85.01     13.86 o 
  -1  10   7     1484.80     1472.92     42.55 o 
   0  10   7     3822.47     3881.40     85.75 o 
   1  10   7     1790.08     1797.05     73.12 o 
  -7  11   7     1480.33     1361.60     67.25 o 
  -6  11   7     1154.43     1122.30     53.85 o 
  -5  11   7      148.11      154.26     18.85 o 
  -4  11   7        4.31       16.92      8.19 o 
  -3  11   7     1204.86     1220.00     44.91 o 
  -2  11   7     1930.43     1963.30     50.55 o 
  -1  11   7     1021.85      955.10     34.12 o 
   0  11   7        1.04       -4.67     16.26 o 
   1  11   7      808.91      847.03     62.13 o 
  -6  12   7       52.89      117.57     22.07 o 
  -5  12   7     1495.06     1445.90     48.05 o 
  -4  12   7     1103.33      986.22     44.26 o 
  -3  12   7      267.42      266.68     20.42 o 
  -2  12   7        0.64      -11.55     11.41 o 
  -1  12   7      259.33      250.08     19.90 o 
   0  12   7     3079.51     3049.79     92.89 o 
   1  12   7     2112.76     2138.69     84.38 o 
  -6  13   7     1026.99     1058.76     58.89 o 
  -5  13   7      125.13      109.80     19.18 o 
  -4  13   7      245.13      219.53     20.41 o 
  -3  13   7     1721.78     1600.83     48.41 o 
  -2  13   7     1219.62     1307.04     48.01 o 
  -1  13   7      254.91      332.51     41.89 o 
   0  13   7       37.07       25.97     18.70 o 
   1  13   7      487.64      429.36     41.58 o 
  -6  14   7     1135.15     1061.13     64.81 o 
  -5  14   7     1045.27     1022.87     41.61 o 
  -4  14   7      389.87      338.00     22.44 o 
  -3  14   7      499.59      483.75     28.54 o 
  -2  14   7      122.61      124.76     18.34 o 
  -1  14   7      679.83      744.56     47.31 o 
   0  14   7     1203.64     1173.84     61.27 o 
  -5  15   7       18.89       15.13     18.17 o 
  -4  15   7       56.98       59.31     14.34 o 
  -3  15   7      129.95      172.57     20.25 o 
  -2  15   7     1939.97     1959.38     94.79 o 
  -1  15   7      830.17      740.34     45.65 o 
   0  15   7        1.99       -1.83     16.35 o 
  -5  16   7     1477.88     1407.57     70.96 o 
  -4  16   7     1051.99     1045.41     53.63 o 
  -3  16   7       21.24       22.09     15.19 o 
  -2  16   7       54.52      112.08     26.79 o 
  -1  16   7      351.12      415.74     45.88 o 
   0  16   7      493.46      481.67     43.61 o 
  -5  17   7        9.30        5.88     21.44 o 
  -4  17   7       56.89      123.35     34.39 o 
  -3  17   7      339.23      260.35     25.81 o 
  -2  17   7      510.76      492.26     42.73 o 
  -1  17   7      532.70      531.15     46.89 o 
  -4  18   7      288.77      296.99     41.27 o 
  -3  18   7      157.75      148.69     28.22 o 
  -2  18   7      160.87      211.79     42.98 o 
  -8   0   8      521.52      472.20     93.10 o 
  -7   0   8       27.55       58.55     27.68 o 
  -6   0   8      314.97      306.92     25.05 o 
  -5   0   8      531.74      479.85     23.49 o 
  -4   0   8      842.51      798.49     26.92 o 
  -3   0   8     1418.23     1539.21     94.36 o 
  -2   0   8     1566.89     1448.24     65.63 o 
  -1   0   8     1190.02     1225.34     67.94 o 
   0   0   8      642.17      724.76     87.23 o 
   1   0   8     1039.40      933.29     66.89 o 
   2   0   8       30.28       51.89     36.83 o 
  -8   1   8      850.90      843.71     82.33 o 
  -7   1   8     1295.52     1260.61     51.33 o 
  -6   1   8      199.09      234.66     16.34 o 
  -5   1   8      225.61      243.64     13.63 o 
  -4   1   8       80.98      125.92     12.27 o 
  -3   1   8     3049.87     2970.77     50.43 o 
  -2   1   8     3798.29     3759.51     80.16 o 
  -1   1   8       56.16       47.81     14.82 o 
   0   1   8     1520.87     1317.52     54.95 o 
   1   1   8     2029.40     2038.87     73.90 o 
   2   1   8      788.40      774.46     52.58 o 
  -8   2   8      516.16      524.27     50.79 o 
  -7   2   8      456.47      473.51     33.33 o 
  -6   2   8     1141.77     1116.49     30.54 o 
  -5   2   8     1021.69     1037.88     25.54 o 
  -4   2   8      941.96      953.67     21.30 o 
  -3   2   8      140.21      141.33     16.15 o 
  -2   2   8     1413.72     1276.86     27.50 o 
  -1   2   8     1816.21     1801.63     36.85 o 
   0   2   8     2516.25     2363.57     56.90 o 
   1   2   8      145.10      243.29     30.97 o 
  -8   3   8      228.19      277.01     35.10 o 
  -7   3   8     1381.46     1337.72     48.11 o 
  -6   3   8      600.87      624.83     22.87 o 
  -5   3   8       82.33       92.75     11.51 o 
  -4   3   8      879.17      887.64     24.86 o 
  -3   3   8     3335.10     3379.36     60.43 o 
  -2   3   8     2942.86     3014.76     62.52 o 
  -1   3   8     1271.87     1271.99     31.62 o 
   0   3   8        9.50       52.62     20.65 o 
   1   3   8     1399.18     1382.53     62.00 o 
  -8   4   8       23.15       39.28     21.69 o 
  -7   4   8       76.92      166.61     30.53 o 
  -6   4   8     1032.95     1032.55     34.36 o 
  -5   4   8      540.87      565.16     18.95 o 
  -4   4   8     1276.32     1191.24     24.61 o 
  -3   4   8       31.06       73.58     24.93 o 
  -2   4   8      914.89      909.27     26.11 o 
  -1   4   8     3046.44     2926.69     58.10 o 
   0   4   8      443.55      480.30     24.27 o 
   1   4   8      389.30      441.59     40.72 o 
  -7   5   8      529.27      555.94     34.76 o 
  -6   5   8       86.73      114.88     16.75 o 
  -5   5   8      146.19      147.94     19.82 o 
  -4   5   8      561.89      580.80     27.97 o 
  -3   5   8     4112.11     4159.16     73.71 o 
  -2   5   8     3813.98     3940.13     72.82 o 
  -1   5   8      219.98      236.57     20.47 o 
   0   5   8      153.32      152.69     17.09 o 
   1   5   8       16.26       65.26     24.56 o 
  -7   6   8       58.06      116.33     21.07 o 
  -6   6   8      536.37      552.55     27.51 o 
  -5   6   8     1549.02     1547.04     34.07 o 
  -4   6   8      553.13      558.44     24.99 o 
  -3   6   8       87.93      126.49     16.82 o 
  -2   6   8      928.15      992.67     31.92 o 
  -1   6   8      983.23      960.19     30.39 o 
   0   6   8      339.29      326.89     24.29 o 
   1   6   8       96.34      106.92     21.03 o 
  -7   7   8      178.33      205.62     32.16 o 
  -6   7   8      118.93      168.46     41.61 o 
  -5   7   8       23.81       32.50      8.81 o 
  -4   7   8      642.08      625.85     26.12 o 
  -3   7   8      494.99      478.06     21.78 o 
  -2   7   8      167.75      181.72     16.19 o 
  -1   7   8      181.34      208.39     18.35 o 
   0   7   8       98.37      152.62     19.15 o 
   1   7   8       38.63       53.09     19.99 o 
  -7   8   8       40.83       62.24     26.20 o 
  -6   8   8      391.96      372.02     26.97 o 
  -5   8   8        9.11       38.78     15.66 o 
  -4   8   8      169.30      137.42     15.92 o 
  -3   8   8        1.95       -7.40     10.00 o 
  -2   8   8      450.74      470.19     31.84 o 
  -1   8   8      452.74      448.09     23.81 o 
   0   8   8       54.49      122.86     36.78 o 
   1   8   8       36.74      111.50     24.28 o 
  -7   9   8      161.63      186.50     23.20 o 
  -6   9   8        0.34        0.69      9.46 o 
  -5   9   8        1.78       18.22      9.15 o 
  -4   9   8      138.16      147.22     16.79 o 
  -3   9   8      324.59      321.91     29.17 o 
  -2   9   8     1154.67     1226.96     45.53 o 
  -1   9   8      600.03      596.79     31.78 o 
   0   9   8        6.51       40.99     15.59 o 
   1   9   8       13.71       41.59     20.32 o 
  -7  10   8        8.38       20.27     22.94 o 
  -6  10   8        0.23       16.98     12.77 o 
  -5  10   8       39.27       56.73     11.69 o 
  -4  10   8       77.26       91.16     15.21 o 
  -3  10   8      351.94      370.18     23.99 o 
  -2  10   8     1182.54     1111.50     38.18 o 
  -1  10   8       78.10      136.31     18.92 o 
   0  10   8       13.66       66.98     22.12 o 
   1  10   8        1.13       42.65     20.90 o 
  -7  11   8       18.51       57.71     33.70 o 
  -6  11   8        0.01       51.34     31.67 o 
  -5  11   8        0.77       58.02     36.33 o 
  -4  11   8       68.11       87.35     16.26 o 
  -3  11   8      248.49      209.76     20.90 o 
  -2  11   8      235.86      220.49     27.18 o 
  -1  11   8        7.61       17.37     11.75 o 
   0  11   8       15.20       16.05     17.67 o 
  -6  12   8       16.27       13.49     13.63 o 
  -5  12   8       15.22       20.25     20.25 o 
  -4  12   8      106.16      140.15     19.70 o 
  -3  12   8        3.96        1.73     10.46 o 
  -2  12   8       67.59       99.87     21.23 o 
  -1  12   8        2.36       25.60     17.15 o 
   0  12   8        3.16       -0.39     14.80 o 
  -6  13   8       70.70       69.56     19.45 o 
  -5  13   8        0.53       18.98     16.46 o 
  -4  13   8      901.47      835.03     59.16 o 
  -3  13   8       74.36       69.05     16.75 o 
  -2  13   8        2.41       20.52     12.31 o 
  -1  13   8        0.02       -2.46     14.29 o 
   0  13   8      663.35      701.87     48.37 o 
  -6  14   8        5.87        3.42     21.42 o 
  -5  14   8       77.21      113.21     26.12 o 
  -4  14   8       13.62        4.26     11.70 o 
  -3  14   8        5.86       15.79     13.32 o 
  -2  14   8        1.42        8.10     16.10 o 
  -1  14   8      406.24      393.73     39.61 o 
  -5  15   8       11.07       27.55     20.85 o 
  -4  15   8      414.63      403.45     30.02 o 
  -3  15   8     1825.88     1701.86     68.60 o 
  -2  15   8      110.67      146.69     29.24 o 
  -1  15   8      109.39      105.55     27.54 o 
  -5  16   8      912.41      839.01     69.42 o 
  -4  16   8       89.61      106.70     23.21 o 
  -3  16   8      246.62      187.97     30.88 o 
  -2  16   8      177.55      247.53     36.54 o 
  -4  17   8     1368.14     1212.25     59.12 o 
  -3  17   8     1164.82     1180.26     69.05 o 
  -2  17   8      485.75      485.23     48.09 o 
  -8   1   9      652.38      546.01     60.69 o 
  -7   1   9       40.00       23.34     15.30 o 
  -6   1   9        0.01       -1.46      6.98 o 
  -5   1   9      339.43      321.30     22.51 o 
  -4   1   9       93.23       92.81     12.48 o 
  -3   1   9       41.42       53.41     24.25 o 
  -2   1   9       27.20       24.80     24.21 o 
  -1   1   9       29.07       23.80     15.80 o 
   0   1   9       87.08       90.79     27.90 o 
   1   1   9       11.87        0.68     16.41 o 
  -8   2   9       66.84      118.76     32.30 o 
  -7   2   9        6.70       39.76     22.01 o 
  -6   2   9      174.75      213.66     16.60 o 
  -5   2   9      320.04      353.30     16.22 o 
  -4   2   9       29.02       29.45      9.60 o 
  -3   2   9     1750.80     1698.60     54.17 o 
  -2   2   9      273.96      260.52     24.79 o 
  -1   2   9      294.62      310.54     29.09 o 
   0   2   9      666.57      594.80     42.31 o 
   1   2   9      178.42      201.40     31.69 o 
  -7   3   9      385.90      410.00     27.89 o 
  -6   3   9        3.90       29.43     14.15 o 
  -5   3   9       26.95       33.63     13.53 o 
  -4   3   9      326.57      332.14     18.39 o 
  -3   3   9      302.31      273.19     17.61 o 
  -2   3   9       57.13       58.29     16.97 o 
  -1   3   9       29.09       54.52     18.43 o 
   0   3   9      197.57      274.18     32.44 o 
   1   3   9      196.38      246.20     37.17 o 
  -7   4   9      105.03      123.18     18.44 o 
  -6   4   9     1005.07     1011.18     31.89 o 
  -5   4   9      125.79      156.86     25.08 o 
  -4   4   9        1.50       13.06     15.58 o 
  -3   4   9      110.89      147.97     15.80 o 
  -2   4   9      972.99      928.35     55.20 o 
  -1   4   9      453.53      453.53     36.05 o 
   0   4   9      377.05      451.98     38.23 o 
   1   4   9       60.77       72.94     27.12 o 
  -7   5   9      390.55      368.65     27.45 o 
  -6   5   9       48.69       93.10     19.54 o 
  -5   5   9      251.09      235.93     19.53 o 
  -4   5   9     1164.39     1131.88     35.35 o 
  -3   5   9     2542.58     2552.68     66.13 o 
  -2   5   9      121.99      131.59     14.58 o 
  -1   5   9      122.84      158.67     23.30 o 
   0   5   9      138.46      241.45     32.96 o 
  -7   6   9      457.31      422.49     28.86 o 
  -6   6   9     1386.01     1292.15     43.57 o 
  -5   6   9      961.34      983.58     34.36 o 
  -4   6   9        1.43       64.10     27.38 o 
  -3   6   9      937.58     1000.14     35.06 o 
  -2   6   9       53.68       97.00     16.97 o 
  -1   6   9       18.14       22.73     11.51 o 
   0   6   9      178.89      239.05     31.72 o 
  -7   7   9       25.22       69.34     32.57 o 
  -6   7   9        4.87       48.07     22.50 o 
  -5   7   9      138.67      182.82     17.96 o 
  -4   7   9      764.84      704.69     33.45 o 
  -3   7   9      649.65      629.25     29.66 o 
  -2   7   9     3095.20     3100.35     70.50 o 
  -1   7   9        0.49       -3.90      8.95 o 
   0   7   9      710.68      733.68     46.75 o 
  -7   8   9      630.63      575.48     35.93 o 
  -6   8   9      905.30      934.31     39.02 o 
  -5   8   9     1242.40     1252.67     49.02 o 
  -4   8   9        2.23        9.24     10.41 o 
  -3   8   9       60.55       97.33     16.47 o 
  -2   8   9     1443.64     1514.50     48.03 o 
  -1   8   9      704.49      727.38     34.96 o 
   0   8   9       46.76       35.64     16.51 o 
  -7   9   9      868.02      791.82     43.29 o 
  -6   9   9      230.95      238.76     33.41 o 
  -5   9   9      351.81      337.42     27.23 o 
  -4   9   9     2333.42     2242.25     60.92 o 
  -3   9   9     2662.73     2600.37     67.76 o 
  -2   9   9      146.57      147.65     19.54 o 
  -1   9   9       98.99      159.63     21.00 o 
   0   9   9      736.92      826.60     47.79 o 
  -7  10   9      122.89      154.04     29.54 o 
  -6  10   9      512.44      557.95     39.75 o 
  -5  10   9      743.18      764.02     33.82 o 
  -4  10   9      400.31      430.80     27.96 o 
  -3  10   9      366.31      344.27     25.00 o 
  -2  10   9     2869.67     2771.42     72.90 o 
  -1  10   9     3055.81     3020.94     80.05 o 
   0  10   9      920.02      921.52     54.06 o 
  -6  11   9      206.04      260.17     31.01 o 
  -5  11   9      110.62      111.81     17.64 o 
  -4  11   9     1421.91     1363.54     49.42 o 
  -3  11   9     1043.60     1038.82     41.54 o 
  -2  11   9      582.48      557.40     32.09 o 
  -1  11   9       80.78      105.51     45.71 o 
  -6  12   9      475.81      501.16     41.95 o 
  -5  12   9      632.80      637.08     45.68 o 
  -4  12   9      158.60      173.58     21.93 o 
  -3  12   9       22.45       18.65     14.30 o 
  -2  12   9     1826.59     1736.24     59.83 o 
  -1  12   9     2625.09     2517.90     89.20 o 
  -6  13   9        3.09        5.27     22.58 o 
  -5  13   9      456.65      435.48     40.97 o 
  -4  13   9      765.94      734.50     44.26 o 
  -3  13   9      722.89      757.06     38.26 o 
  -2  13   9      513.72      426.89     47.63 o 
  -1  13   9       40.28       16.57     34.84 o 
  -5  14   9      584.66      616.04     68.15 o 
  -4  14   9      529.14      513.63     33.98 o 
  -3  14   9       29.76      107.01     28.15 o 
  -2  14   9      520.87      568.44     43.91 o 
  -5  15   9       20.12       30.14     19.97 o 
  -4  15   9      945.73      884.74     43.29 o 
  -3  15   9     1324.74     1292.02     63.07 o 
  -2  15   9       15.15      -11.07     17.67 o 
  -7   0  10      653.09      641.42     48.85 o 
  -6   0  10     1143.92     1144.52     44.35 o 
  -5   0  10      910.02      994.29     80.52 o 
  -4   0  10        6.46        9.23     18.98 o 
  -3   0  10     1153.87     1201.85     85.55 o 
  -2   0  10     1392.09     1416.64     93.94 o 
  -1   0  10     2301.18     2117.85    116.19 o 
   0   0  10        2.25        2.40     23.58 o 
  -7   1  10       66.36      104.88     16.85 o 
  -6   1  10       48.97      104.47     21.45 o 
  -5   1  10      309.28      344.57     27.28 o 
  -4   1  10     1446.88     1513.97     53.84 o 
  -3   1  10      574.09      577.83     35.23 o 
  -2   1  10        2.37       -9.29     15.56 o 
  -1   1  10      702.99      694.93     45.51 o 
   0   1  10     1047.50     1013.20     61.14 o 
  -7   2  10     1072.24      989.58     41.09 o 
  -6   2  10     1468.24     1434.70     44.11 o 
  -5   2  10       68.24       98.82     25.51 o 
  -4   2  10       37.16       77.76     37.10 o 
  -3   2  10      588.20      613.25     38.30 o 
  -2   2  10     3174.74     3214.34     94.91 o 
  -1   2  10      975.70     1007.59     54.02 o 
   0   2  10       51.34       52.91     26.63 o 
  -7   3  10      160.46      207.33     23.95 o 
  -6   3  10       78.30      112.47     18.59 o 
  -5   3  10      670.87      647.06     28.35 o 
  -4   3  10      968.97      976.44     41.29 o 
  -3   3  10     2460.25     2417.73     75.10 o 
  -2   3  10      316.72      341.65     32.22 o 
  -1   3  10     1252.92     1152.58     57.76 o 
   0   3  10      606.35      557.56     48.86 o 
  -7   4  10      552.14      536.71     33.14 o 
  -6   4  10     1390.84     1368.78     44.43 o 
  -5   4  10      124.83      164.34     18.03 o 
  -4   4  10        7.56       54.05     25.17 o 
  -3   4  10      590.94      668.29     39.02 o 
  -2   4  10     1108.56     1181.22     56.19 o 
  -1   4  10      936.83      905.64     54.46 o 
   0   4  10      317.70      346.60     80.44 o 
  -7   5  10      455.20      477.64     42.09 o 
  -6   5  10       37.04       35.14     13.06 o 
  -5   5  10     1269.10     1123.89     39.52 o 
  -4   5  10     1118.37     1105.36     41.17 o 
  -3   5  10     1015.99     1006.12     48.76 o 
  -2   5  10       25.41       12.56     15.79 o 
  -1   5  10       62.73       85.09     25.60 o 
  -7   6  10      706.90      638.89     43.18 o 
  -6   6  10      601.54      574.36     31.35 o 
  -5   6  10      132.85      140.12     18.07 o 
  -4   6  10      226.40      195.41     19.82 o 
  -3   6  10       57.13      106.91     22.59 o 
  -2   6  10      867.37      947.02     50.33 o 
  -1   6  10       90.59      181.71     38.98 o 
  -7   7  10       47.57       24.04     19.14 o 
  -6   7  10      204.99      208.22     31.11 o 
  -5   7  10      376.42      378.35     25.92 o 
  -4   7  10       13.56        8.28     11.37 o 
  -3   7  10       56.18       86.73     16.83 o 
  -2   7  10      122.45      149.76     24.81 o 
  -1   7  10      111.19      126.71     26.74 o 
  -7   8  10       21.23       70.36     23.97 o 
  -6   8  10       90.56      127.34     25.42 o 
  -5   8  10       23.94       12.98     13.10 o 
  -4   8  10      450.40      444.75     27.78 o 
  -3   8  10        3.95       25.03     20.51 o 
  -2   8  10      274.58      325.55     32.24 o 
  -1   8  10       49.34      110.58     29.66 o 
  -6   9  10      161.60      252.90     44.92 o 
  -5   9  10      277.14      284.87     32.76 o 
  -4   9  10      532.88      557.38     39.37 o 
  -3   9  10        0.74        0.28     11.60 o 
  -2   9  10       51.73       60.21     18.05 o 
  -1   9  10        1.59       11.66     22.26 o 
  -6  10  10       11.58        7.14     17.68 o 
  -5  10  10        2.74       -4.11     12.38 o 
  -4  10  10      401.78      377.83     30.31 o 
  -3  10  10        7.48       60.04     30.75 o 
  -2  10  10        3.69       34.17     19.19 o 
  -6  11  10       57.52       24.67     20.99 o 
  -5  11  10       46.50       90.44     27.92 o 
  -4  11  10      117.17      169.45     26.16 o 
  -3  11  10        0.92       14.25     14.49 o 
  -2  11  10        2.60       13.65     15.45 o 
  -5  12  10       53.90       81.53     21.66 o 
  -4  12  10      278.85      285.92     49.85 o 
  -3  12  10       24.43       49.65     18.81 o 
  -2  12  10        2.39        7.12     17.90 o 
  -5  13  10       90.28      119.53     30.02 o 
  -4  13  10       52.52       72.30     23.69 o 
  -3  13  10       20.03       54.12     18.93 o 
  -7   1  11      169.51      183.19     42.78 o 
  -6   1  11       57.92       97.01     26.12 o 
  -5   1  11       44.66       49.63     19.08 o 
  -4   1  11       56.77       58.60     20.63 o 
  -3   1  11       91.54      119.28     25.61 o 
  -2   1  11       13.57       27.42     18.32 o 
  -1   1  11        2.08       -9.80     19.80 o 
  -7   2  11      280.52      238.15     34.01 o 
  -6   2  11        0.63      -17.30     15.42 o 
  -5   2  11      200.75      233.30     28.25 o 
  -4   2  11      123.66      153.01     23.95 o 
  -3   2  11      348.30      377.01     33.37 o 
  -2   2  11     1025.92      997.76     54.60 o 
  -1   2  11      480.79      465.28     47.43 o 
  -7   3  11        2.58       44.08     22.91 o 
  -6   3  11      138.75      122.76     23.25 o 
  -5   3  11       91.91      132.52     24.37 o 
  -4   3  11      154.32      162.06     24.94 o 
  -3   3  11       26.88       68.23     22.71 o 
  -2   3  11        0.38       -5.40     16.60 o 
  -7   4  11      208.61      215.28     27.20 o 
  -6   4  11      167.34      187.63     32.98 o 
  -5   4  11      134.69      169.08     23.85 o 
  -4   4  11      695.31      680.62     42.98 o 
  -3   4  11      343.19      416.67     69.56 o 
  -2   4  11      518.42      558.67     47.21 o 
  -7   5  11      113.22      145.31     25.52 o 
  -6   5  11      242.03      236.28     23.83 o 
  -5   5  11      960.82     1019.39     46.43 o 
  -4   5  11       15.78        7.48     13.35 o 
  -3   5  11        2.50       -5.56     19.25 o 
  -2   5  11        2.74       55.57     34.93 o 
  -7   6  11      443.84      464.58     39.30 o 
  -6   6  11      244.61      242.80     24.51 o 
  -5   6  11        0.48       22.21     28.69 o 
  -4   6  11      223.54      255.72     30.92 o 
  -3   6  11       50.19       56.28     21.56 o 
  -2   6  11      466.37      446.22     40.75 o 
  -6   7  11      130.70      180.69     29.52 o 
  -5   7  11      258.14      234.24     26.69 o 
  -4   7  11     2131.79     2044.65     78.47 o 
  -3   7  11       72.57       88.52     23.14 o 
  -2   7  11      299.39      260.50     45.16 o 
  -6   8  11      304.65      365.38     39.62 o 
  -5   8  11      108.52      165.24     25.95 o 
  -4   8  11      144.14      164.34     27.92 o 
  -3   8  11      669.23      710.95     46.12 o 
  -2   8  11      512.24      476.69     46.89 o 
  -6   9  11      578.91      642.66     47.68 o 
  -5   9  11     1172.49     1107.57     48.66 o 
  -4   9  11      129.19      146.67     28.07 o 
  -3   9  11      120.58      170.93     32.15 o 
  -5  10  11        2.35       15.45     15.62 o 
  -4  10  11     1082.06      944.81     54.26 o 
  -3  10  11     2885.22     2789.82     97.74 o 
  -5  11  11      427.03      430.04     34.88 o 
  -4  11  11      993.54     1041.73     77.00 o 
  -6   0  12      362.23      416.66     56.34 o 
  -5   0  12      316.46      337.80     51.89 o 
  -4   0  12      410.81      535.80     62.24 o 
  -3   0  12     1165.16     1168.27    119.94 o 
  -6   1  12     1048.15     1065.17     55.35 o 
  -5   1  12     1011.28     1077.11     55.81 o 
  -4   1  12       21.96       80.46     36.80 o 
  -3   1  12        1.64        7.80     19.10 o 
  -6   2  12      283.10      320.87     39.97 o 
  -5   2  12       49.39      114.32     25.76 o 
  -4   2  12     1121.56     1131.75     59.83 o 
  -3   2  12      706.66      852.83     56.76 o 
  -6   3  12      833.55      813.00     51.93 o 
  -5   3  12     1300.72     1302.01     62.01 o 
  -4   3  12      154.82      210.97     33.02 o 
  -3   3  12      232.35      299.52     38.94 o 
  -6   4  12      313.42      293.97     32.76 o 
  -5   4  12       89.34      154.32     26.73 o 
  -4   4  12      327.83      380.85     39.46 o 
  -3   4  12      875.91      842.63     55.69 o 
  -6   5  12      925.20      840.62     52.71 o 
  -5   5  12      510.87      510.47     40.91 o 
  -4   5  12        7.87       65.10     30.87 o 
  -3   5  12        0.19        6.24     18.90 o 
  -5   6  12       54.83       41.43     21.54 o 
  -4   6  12      139.81      202.70     31.74 o 
  -5   7  12       18.96       86.79     37.26 o 
  -4   7  12      254.65      267.44     35.60 o 
                                                 
